# Supplementary material for: Mechanisms of Salmonella Attachment and Survival on In-Shell Black Peppercorns, Almonds, and Hazelnuts
Source: Front Microbiol. 2020 Oct 23;11:582202. doi: 10.3389/fmicb.2020.582202 (PMC7644838; doi:10.3389/fmicb.2020.582202)
Supplement: Supplementary file 2 [file Table_6.XLSX]

## Sheet: Raw data Tn5 SEN Almonds
Supplementary Table 6. Raw counts of transposon insertions in Enteritidis P125109.
V1 = vortex at 300 rpm for 10 min
V2 = subsequent vortex at 3000 rpm for 10 min with glass beads
Experiments were performed twice on different days and each had two independent replicates, R1 and R2
Barcode	Strand	Insertion location	Syntenic Locus_Tag in Typhimurium 14028	V1 Day 0 Rep1	V1 Day 0 Rep2	V2 Day 0 Rep1	V2 Day 0 Rep2	V1 Day Rep1	V1 Day Rep2	V2 Day Rep1	V2 Day Rep2	V1 Day 3 Rep1	V1 Day 3 Rep2	V2 Day 3 Rep1	V2 Day 3 Rep2	V1 Day 7 Rep1	V1 Day 7 Rep2	V2 Day 7 Rep1	V2 Day 7 Rep2	V1 Day 14 Rep1	V1 Day 14 Rep2	V2 Day 14 Rep1	V2 Day 14 Rep2
CTCAATCCAACTAACCCC	-	9		218	220	235	243	219	158	187	194	253	190	255	284	190	205	268	165	254	197	233	305
TGTACACCTGTAGAGGCA	-	9		52	25	56	38	34	52	28	72	49	36	54	48	40	28	41	10	39	29	38	50
CCCATAGTAATCCCTAAA	+	49	Intergen_0001STM14_0001	117	109	129	160	101	77	119	119	108	140	127	146	123	51	83	84	91	154	159	103
CGCGGGCGACCACAACAC	-	57	STM14_0001.JSTM14_0001	47	26	29	51	22	37	20	72	48	69	44	74	43	31	27	20	52	55	40	49
GTGACACATATAGCCGGG	-	146	STM14_0002STM14_0001	43	25	31	23	25	29	38	47	41	30	24	51	28	31	35	50	47	40	57	39
TTCCCAGACTTCTATAGG	-	158	STM14_0002STM14_0001	37	42	41	20	61	60	44	14	27	36	48	99	16	11	44	59	47	50	35	69
CTTATTCCAGCAAAGGAA	+	208	STM14_0002STM14_0001	16	7	7	10	4	6	21	29	39	11	16	37	5	6	7	24	26	2	15	18
ATAAAAAAAACATATCTC	+	208	STM14_0002STM14_0001	3	8	10	5	10	0	5	0	10	15	16	7	16	0	6	21	9	10	4	9
CAAGCCCGCTCCTGTGCA	+	327	STM14_0002	39	31	26	17	19	48	39	40	22	41	28	32	32	18	40	29	23	43	43	13
CTTGCATTTTCGCCACCA	+	327	STM14_0002	58	66	46	80	45	88	78	57	61	48	66	51	34	53	66	67	66	22	64	60
AAGATAAGATGCTCTAAC	-	342	STM14_0002	13	12	16	30	24	17	29	26	40	30	18	23	23	14	27	15	23	28	23	22
AGAAACCCCCCCACTCCG	-	428	STM14_0002	3	12	2	7	0	18	0	4	8	6	5	0	4	13	0	13	4	8	0	15
ACTTCTCCTATGAAAACT	-	447	STM14_0002	65	65	56	55	56	47	41	35	72	64	41	56	67	55	50	91	62	57	50	48
ATCCAATGTGTATGGCCC	-	474	STM14_0002	35	34	22	14	30	20	32	16	22	31	13	70	23	7	12	28	19	30	24	4
CCTGATCCCGCCCGCGAG	-	554	STM14_0002	34	13	51	44	29	56	45	17	21	26	31	25	33	1	10	56	34	14	27	44
CCGAACCTTTCTCCCTGA	+	653	STM14_0002	56	39	51	69	29	78	27	53	71	54	59	95	30	41	59	40	44	73	82	60
ACCTTCAGTGAAGCGCAC	+	688	STM14_0002	66	25	42	35	25	35	43	35	46	68	31	82	19	18	35	84	36	49	54	51
AGCATGTGTGCAATCTTT	+	701	STM14_0002	54	62	65	63	40	101	78	78	51	16	67	83	66	48	83	100	43	49	87	99
ATAGCCTTGTATACCGGA	-	709	STM14_0002	69	40	61	57	24	51	62	75	50	47	37	61	53	54	44	52	82	62	56	59
AACACGACCCCTGGCAAA	-	709	STM14_0002	9	9	19	4	14	17	2	3	3	0	15	10	9	0	17	25	12	10	10	17
TTACGTGGCTTGAATACG	+	801	STM14_0002	6	5	13	3	0	9	4	7	1	5	3	2	7	5	0	14	4	4	2	14
ATGTGGACTACCGAGCAA	-	914	STM14_0002	9	12	17	8	29	9	24	9	11	22	27	5	17	4	8	4	28	26	24	6
GCTGGCCCTTTTGCGTCT	-	914	STM14_0002	15	2	6	4	20	3	20	1	12	3	12	7	3	20	0	15	3	3	5	5
CGATACACAAAAGAAACA	-	933	STM14_0002	303	289	270	318	355	302	292	349	354	311	325	285	241	242	322	253	273	277	324	364
ACAGGCCACCCTGGCAGC	+	1015	STM14_0002	30	16	33	24	31	18	32	4	24	24	35	47	0	11	35	34	31	10	42	27
AACCCAACTCATGACTCA	+	1026	STM14_0002	37	62	46	44	25	29	61	32	36	36	55	43	59	21	40	53	44	45	62	29
ACCTCCCGCTAAGTCCGC	+	1143	STM14_0002	314	256	312	368	328	280	327	256	322	342	336	405	208	222	262	359	322	322	364	274
TCAGCATAGCATAGATCG	+	1153	STM14_0002	105	101	156	176	103	110	167	146	122	130	135	228	71	77	135	74	123	126	179	135
AACGTCCCCAGCACCCTC	-	1161	STM14_0002	82	77	79	104	136	121	107	122	83	66	115	95	86	72	92	88	100	78	118	121
AGTCCTAATGCTGCCCAA	-	1166	STM14_0002	92	86	114	129	105	102	66	161	119	102	138	170	88	60	97	101	95	128	114	158
CTATGGGTAACTCACTCA	-	1228	STM14_0002	38	62	67	85	76	41	64	61	63	78	80	119	58	78	37	33	59	88	67	82
TACCCTGTGTTTCAAAGT	-	1304	STM14_0002	131	103	142	124	180	122	160	122	161	121	141	169	129	116	133	135	140	149	124	118
TGCCTACAAAATTCCCCC	-	1304	STM14_0002	25	14	43	44	43	58	22	34	30	20	25	4	48	32	33	24	22	18	37	26
AACTAGGACCTTACCCGC	-	1379	STM14_0002	213	167	205	153	209	226	242	247	234	258	254	235	307	106	239	213	223	237	238	205
ACCCCCAACGCCCAAACT	+	1446	STM14_0002	141	97	132	116	96	151	170	67	109	123	114	108	77	82	123	88	121	132	137	76
CGGGGTGTCGCGATGCCC	+	1446	STM14_0002	28	38	39	50	31	20	31	49	40	42	34	64	20	5	43	49	44	29	36	25
AAGAGACTCGAGGAAACC	-	1476	STM14_0002	28	32	30	45	33	50	35	32	71	29	41	34	37	25	46	67	56	46	38	30
TACTACATAGCATTTCCA	-	1557	STM14_0002	97	89	93	109	98	117	117	81	84	51	108	64	105	62	95	121	104	120	147	95
GCCGACCGGCGACACCGG	-	1577	STM14_0002	36	21	24	30	42	35	26	22	21	19	28	34	24	8	37	16	32	35	58	34
TGAGGCAGCAATTTGTCT	-	1598	STM14_0002	357	255	247	286	200	384	188	215	278	286	308	401	237	211	238	156	244	252	247	236
TACTAGCCCGATCGCTAT	-	1635	STM14_0002	9	32	45	29	10	14	39	15	44	30	47	62	24	13	31	89	27	39	45	43
ACAATAAAGACAGCAACC	+	1725	STM14_0002	11	15	34	18	39	19	35	29	30	34	20	48	14	9	19	59	25	18	15	35
CTACGTGCAAAACTGGGC	-	1741	STM14_0002	41	30	26	22	10	21	29	15	21	31	18	19	16	7	23	30	35	30	40	23
ACAACTTGTCGTGGAAAG	-	1760	STM14_0002	30	67	47	89	31	63	26	23	35	82	74	13	26	19	44	38	43	49	37	36
ATTAGACACTTGCGGTGG	-	1760	STM14_0002	42	28	29	31	15	18	28	13	25	20	29	33	28	8	35	39	21	37	22	43
GAACCGGACGCCGACCCT	+	1769	STM14_0002	93	97	93	79	115	103	101	107	109	114	116	103	121	67	115	93	170	101	135	124
GCCCTGCCGGGTAGACGA	+	1769	STM14_0002	100	82	117	95	107	62	126	125	78	115	110	122	76	76	102	125	79	108	60	126
GGAACGACGCCGTAACCT	+	1863	STM14_0002	28	16	19	29	46	23	2	5	22	35	19	22	18	18	20	15	18	22	20	15
CGTCAAGTCCATCTAGAC	-	1871	STM14_0002	53	31	30	54	46	46	35	29	50	53	56	68	12	26	62	35	26	54	55	38
GTGGCCGCCTTCTGCGGG	+	1912	STM14_0002	30	24	27	28	32	19	32	32	28	22	41	51	35	8	10	14	25	30	27	26
CGTGAAAGGACAACACCA	+	1917	STM14_0002	62	58	68	56	54	49	45	43	43	51	61	66	54	70	38	56	13	44	49	47
CCGGAGTTATAGGTAATA	+	2058	STM14_0002	98	104	141	135	110	59	191	148	142	146	89	151	147	84	145	106	123	105	103	113
TCGTTCCCACCCCTATCG	-	2098	STM14_0002	31	48	40	48	15	46	19	29	39	45	46	62	37	30	27	48	30	41	41	59
CCTCACCGAGGGCCCCCT	-	2108	STM14_0002	196	110	165	157	132	172	179	167	159	121	171	118	177	67	180	146	147	151	117	124
GCTTGGGTCTAGCCTTTT	-	2231	STM14_0002	14	4	13	15	3	2	14	24	6	17	21	3	0	7	9	21	19	12	9	4
AACTGTCCGAGACGCTCG	-	2272	STM14_0002	28	45	39	55	42	15	30	46	71	20	40	79	16	34	22	30	21	19	29	60
TAAGAATAATCTCTTTTA	+	2451	STM14_0002	6	18	10	13	8	28	17	5	16	13	11	14	11	16	15	38	18	39	5	24
ACCAACCAATATGGCTCA	+	2466	STM14_0002	58	44	41	40	21	51	60	61	26	53	52	61	44	24	41	33	70	38	35	42
TACCACCAGGCTGCGGAT	+	2466	STM14_0002	39	38	36	56	30	35	27	7	28	28	37	22	30	32	26	44	28	25	45	36
ACTATGGACCCCCCGGCC	-	2536	STM14_0002	6	2	0	6	0	0	0	0	2	0	4	0	0	5	0	0	2	0	0	13
GCCCCACCACTGAAGGTT	-	2551	STM14_0002	23	33	43	29	19	78	30	65	65	41	57	51	33	38	44	18	23	14	44	55
TGGTAAGCCTCACTAGCA	-	2551	STM14_0002	42	39	33	23	43	35	38	20	42	34	42	40	16	13	32	45	19	18	28	56
CGACCACTCGTCCATAGT	-	2556	STM14_0002	0	2	12	8	4	6	3	0	2	0	4	4	0	1	2	0	3	5	6	6
CTAACAAATAAAAATAAA	+	2576	STM14_0003	43	23	36	48	23	49	50	30	49	28	44	25	44	29	33	57	32	28	59	50
GAGCCTCGAAGCTTTCGC	-	2606	STM14_0003	0	5	2	2	13	5	3	12	0	0	0	17	0	6	0	0	0	8	5	0
AGGTGCAACTCGCCCCCG	-	2663	STM14_0003	154	115	146	171	172	160	169	105	151	174	183	219	200	98	224	216	153	155	130	137
AGAGGCACCTCCATCCAT	-	2674	STM14_0003	36	35	37	44	34	18	43	44	30	21	41	33	59	29	41	32	26	34	58	35
CCCTAGCGTTCAAAGCAT	-	2710	STM14_0003	139	147	173	128	157	257	162	155	177	131	184	177	154	129	220	176	143	167	201	171
CCCTTGTTACGAGAAAAC	+	2764	STM14_0003	110	93	109	99	138	88	125	91	101	80	127	104	103	55	81	162	128	84	108	73
TGTGCCTCAGGACAGCAC	+	2764	STM14_0003	76	59	40	70	18	66	46	52	49	52	36	83	65	38	65	35	58	38	54	53
GACGTACTCGACGCTGCC	+	2847	STM14_0003	56	69	70	66	85	82	47	29	77	65	59	98	41	73	50	104	55	62	96	47
CCCCTAAAGTGCAAGCCT	+	2976	STM14_0003	3	7	2	2	0	5	0	0	1	0	6	8	0	5	4	0	5	0	8	7
CAAGCCACCCCTGAGCCT	-	2991	STM14_0003	90	70	100	91	77	71	82	136	101	62	79	149	57	48	84	109	82	105	111	78
GCACCAACCCGCTGATGT	-	3072	STM14_0003	100	63	80	104	125	72	87	49	63	108	99	115	53	59	92	65	76	89	113	92
AACTTTCTTGCCACTGCA	+	3077	STM14_0003	231	166	259	266	188	204	235	137	159	192	207	245	244	131	181	270	229	283	227	192
AATAAATACCCATTAATC	-	3085	STM14_0003	66	69	110	62	95	41	94	91	81	40	108	103	101	40	92	69	82	108	56	70
GCTCTACCGTCGCACGTC	+	3258	STM14_0003	102	76	92	61	40	59	103	112	77	97	88	97	72	41	57	67	84	74	80	86
CTCCCCCTCCTCCCTACA	-	3266	STM14_0003	46	32	41	28	41	60	15	44	33	34	36	56	28	26	32	36	44	62	43	69
TGATCCTCCCATACGGAA	-	3281	STM14_0003	19	10	25	16	9	0	7	6	20	17	26	32	10	0	13	6	26	22	22	4
AGCTCGCTGCACAACCCC	-	3317	STM14_0003	23	22	18	40	33	41	12	17	15	38	27	26	12	16	14	42	23	42	22	32
AAACACACAATGAGCCCG	-	3317	STM14_0003	11	6	18	10	25	6	9	3	5	2	9	7	8	0	14	34	12	4	14	15
CCCGTCCGCACATTAAGT	-	3319	STM14_0003	12	2	12	19	1	7	8	17	14	18	4	19	19	17	22	0	20	7	14	2
CTAGCCCCCAACTACAAA	-	3345	STM14_0003	49	35	47	9	37	62	50	30	34	49	36	67	29	5	62	36	18	104	63	66
CCCAGACTAGACTGTTCC	+	3461	STM14_0003	60	35	58	48	57	16	30	108	71	48	60	66	21	32	61	39	50	87	54	55
CTTGCTGAATGCCGTCAG	+	3464	STM14_0003	18	21	22	18	1	16	10	8	12	13	16	14	5	6	7	14	23	3	18	22
TATCACATACTCACCATC	+	3881	STM14_0004	46	12	31	0	47	35	33	8	26	5	30	2	36	44	15	0	11	34	19	0
AACGCAACATACTTTTTC	+	3929	STM14_0004	65	90	91	54	87	88	94	63	95	94	114	90	90	58	70	105	90	76	96	102
CGGTTCCACCCGCGAAAC	-	3982	STM14_0004	57	61	43	68	67	50	64	25	77	49	45	66	48	43	67	38	45	81	47	56
AAGACCCGTCCGACCACC	-	4129	STM14_0004	36	23	34	21	39	11	33	44	36	25	17	26	37	15	51	42	20	36	33	29
ATTTAATAACCAACTCGG	+	4196	STM14_0004	52	25	29	30	29	47	61	40	41	44	31	60	50	19	41	18	32	29	50	45
AATTCGTCCCCGCCCAGC	+	4277	STM14_0004	126	40	98	110	68	45	61	74	107	36	86	81	43	38	88	79	119	72	82	96
ATCCGACTGCACCACTAC	+	4277	STM14_0004	123	75	97	97	117	87	110	108	133	139	115	131	102	67	94	117	123	112	116	84
ACTCTTGAGTCAGTCTAT	+	4383	STM14_0004	95	84	106	129	118	130	110	110	89	100	119	98	113	85	125	99	93	120	99	103
GCACCTGCCCCGAGTCCT	+	4470	STM14_0004	37	46	56	29	62	25	15	50	23	41	42	50	51	40	28	63	41	47	63	55
ACAGACACTACATAATTA	+	4477	STM14_0004	105	65	88	114	88	49	79	90	112	74	101	105	106	66	99	60	75	88	86	54
CTATTTCCTGGAGAACAC	-	4485	STM14_0004	0	13	3	7	0	9	2	12	9	1	5	18	0	13	4	0	3	24	0	18
GACCATATACTCTGAAGT	-	4485	STM14_0004	18	0	0	0	5	8	0	0	16	0	1	0	0	0	1	0	7	0	0	0
TATAAGGTAAATACCGTA	+	4490	STM14_0004	138	113	180	109	206	132	148	115	129	134	150	117	173	85	173	182	139	109	161	120
GCCGCCCATCCAGCCCAC	+	4490	STM14_0004	34	24	20	10	46	4	34	14	23	26	21	38	18	10	10	39	24	26	30	19
TATAAGGAAAATACCGTA	+	4490	STM14_0004	1	2	0	0	0	0	0	1	0	1	0	1	1	0	1	0	0	2	1	0
CCTCCAAGGCTACAGCGA	+	4496	STM14_0004	13	18	13	17	3	0	18	0	10	12	22	46	8	7	28	29	7	24	37	29
TGCCATTTATAAAAGTCA	-	4516	STM14_0004	23	35	32	36	64	49	43	51	28	49	36	10	38	17	49	48	42	40	28	25
ATCCAGTCTGAAAGTGCA	-	4523	STM14_0004	20	3	7	0	22	0	13	0	28	11	6	35	19	19	16	26	17	7	14	5
AACGCTCCGTCCGCAGTG	+	4603	STM14_0004	0	5	3	6	2	0	0	9	0	3	0	0	9	0	5	11	0	0	3	5
CGAAGGATTAATCATACA	+	4651	STM14_0004	60	53	70	73	73	46	75	40	59	131	39	83	51	42	47	25	70	54	65	60
AGGCAACGGACGCAAAAC	+	4679	STM14_0004	71	54	71	65	57	39	56	70	62	37	78	90	45	32	101	46	45	78	61	56
CACTCTAAAGGACGCTCC	-	4692	STM14_0004	135	106	92	120	71	51	76	55	100	108	139	126	120	63	101	92	91	78	156	73
CCTGCGCAAGGAGGTCGA	-	4770	STM14_0004	166	95	196	153	174	100	193	159	121	102	180	179	177	75	114	150	154	88	212	105
TTCAAATAGCCATATCAC	+	4785	Intergen_0002	2	2	1	0	0	0	0	11	0	7	1	3	0	0	11	0	4	1	2	15
TGGCACCCAACCATACGC	+	4807	Intergen_0002	74	100	84	71	105	131	102	64	134	85	102	83	74	104	111	53	111	181	105	110
CCACTACTCAACTGTACA	+	4819	Intergen_0002	8	4	15	14	0	19	0	7	18	13	11	17	0	6	21	25	6	7	7	14
CATTAATGGCGAATCCCA	+	4903	STM14_0005	100	74	87	62	97	82	57	131	103	80	80	106	73	38	58	75	77	83	95	101
TTGTCCACCTGGGGGGGA	-	4975	STM14_0005	210	137	152	224	212	138	196	166	224	277	207	239	217	93	220	215	169	225	244	193
CCGACTCCCGGTCAACCT	-	4975	STM14_0005	93	118	71	77	53	74	87	136	74	109	96	84	52	50	111	105	80	107	102	87
CTACACAAGCCGCCATGT	-	5088	STM14_0005	167	127	179	148	136	105	156	155	204	170	161	202	101	131	162	137	179	157	193	198
GAAGCTGGCACCTGCACA	+	5090	STM14_0005	90	97	95	120	56	97	119	98	91	113	147	106	77	79	88	77	99	97	78	75
GCCCTCCACTGCCATTCA	+	5090	STM14_0005	19	4	10	25	6	13	11	8	9	16	3	4	26	8	8	11	8	9	3	6
TCTGTCTTATACATTCGA	+	5145	STM14_0005	20	14	14	10	3	37	11	47	21	12	14	9	6	9	16	17	12	21	9	31
CTTACGTAAGAACACTGA	+	5244	STM14_0005	40	24	34	33	30	10	46	38	25	18	38	11	34	17	22	28	23	37	48	22
CCCCCGAACGAACTAGCA	-	5252	STM14_0005	105	49	82	92	81	28	72	59	87	84	72	81	56	54	128	52	94	62	72	89
TGATGGCCCTAGACTCAC	+	5298	STM14_0005	118	98	112	124	179	80	102	115	85	106	161	114	145	57	83	131	74	57	119	61
TAACAGAATTAGGAAGCT	+	5307	STM14_0005	68	31	48	57	37	33	78	88	48	56	77	101	54	48	26	64	89	64	70	61
GTTCCAGCACAAAGCTAC	-	5320	STM14_0005	85	103	76	112	68	88	67	48	63	109	87	69	49	55	93	90	50	61	112	103
CACTTCCAAACCCCTCCG	+	5359	STM14_0005	71	48	79	64	70	53	88	30	80	89	99	107	94	46	56	117	78	76	85	113
AGGCTATTACATGCAACC	+	5385	STM14_0005	52	18	31	31	18	21	41	30	32	43	54	32	38	31	25	18	24	16	30	36
CATGACAGCATATTAAAG	+	5385	STM14_0005	32	28	35	25	51	27	61	11	33	62	46	67	30	15	56	22	31	37	61	32
CGAACCCCACTGCACAAC	+	5386	STM14_0005	61	32	40	41	61	11	66	42	64	54	67	42	37	11	63	35	79	50	78	28
ACTGAGCCCCTCGTCGGA	+	5406	STM14_0005	23	29	53	56	56	38	30	20	39	24	53	44	24	35	28	44	25	9	19	28
TGGCGAACAGGCAGCGCT	-	5443	STM14_0005	55	61	65	70	54	35	59	41	82	50	96	88	63	39	97	41	100	53	114	42
AACCACCCAGGACCCGAA	-	5551	STM14_0005	19	11	12	22	11	27	16	10	20	27	19	16	4	1	21	26	18	11	11	23
ACATGTGTCCCTAGAAAG	+	5577	STM14_0005	650	567	854	804	592	688	677	531	571	593	841	727	386	348	700	659	726	539	748	773
ACATGCGTCCCTAGAAAG	+	5577	STM14_0005	3	0	1	3	0	1	1	0	0	1	1	0	0	0	0	2	1	2	0	0
CATGGTTCTCGCATGCTC	+	5582	STM14_0005	155	76	130	141	153	148	124	99	156	112	180	84	76	87	173	102	140	96	157	132
TAGGCATTATCGTCCGAC	-	5590	STM14_0005	77	71	62	77	69	44	44	50	52	54	65	70	108	44	70	62	69	42	46	45
ATGGATGAATACGAAAGA	-	5594	STM14_0005	6	2	3	6	17	0	9	15	13	6	2	5	16	2	0	12	6	18	9	7
TTAAGGGCCACCCAACCA	+	5697	Intergen_0003	22	19	16	29	8	23	31	10	30	25	36	29	9	17	8	22	14	10	31	39
ACATAAACTAGTCGACTA	+	5853	STM14_0006.R	3	6	9	0	0	7	13	0	2	4	4	21	9	0	0	21	4	3	14	18
CAATGACCGATTGCAACT	+	5853	STM14_0006.R	16	31	7	1	6	14	23	16	10	7	13	14	20	7	18	21	11	11	23	20
TGATGTTTTAGCAGTCAC	+	5856	STM14_0006.R	24	23	21	24	9	22	45	13	15	39	27	34	46	28	48	61	39	46	57	60
CGCCCCGTCTAGGAAACA	-	5910	STM14_0006.R	22	21	10	8	2	20	12	40	20	26	5	14	16	9	16	41	33	5	10	7
CCCAGCGGAAGAGAATAC	+	5911	STM14_0006.R	2	3	11	2	0	7	11	8	12	0	9	0	22	0	9	22	5	11	12	18
CTCCGTGGGCACTTACCC	+	5911	STM14_0006.R	7	23	13	4	0	0	9	27	21	11	16	38	12	3	18	13	25	22	22	28
ACTAGCACCACCAAGCCT	-	5941	STM14_0006.R	13	12	11	14	0	0	10	21	15	25	20	16	20	14	8	36	10	7	17	19
CCCACGTAACAAGCTAAA	-	5941	STM14_0006.R	36	19	8	5	9	0	10	0	2	7	11	8	8	2	12	5	9	2	23	0
ACTTTGGATATACGTTAA	+	5975	STM14_0006.R	33	26	21	30	19	14	25	23	14	29	23	45	40	32	38	8	19	37	28	39
CCGGACTTTAGATGTGCT	+	5976	STM14_0006.R	13	12	16	1	14	0	20	32	29	5	21	14	20	10	37	19	22	23	32	32
TGGTTAAGATCTTTACCT	+	5976	STM14_0006.R	15	20	23	12	18	11	21	0	8	11	10	25	8	2	33	33	22	13	18	11
CGACTACAGGAACTAATG	-	6060	STM14_0006.R	27	41	29	12	23	3	29	22	34	27	24	47	57	3	23	18	36	13	32	37
ACTACAAGCCCTAACATT	+	6068	STM14_0006.R	29	7	14	21	14	17	13	0	15	41	10	27	44	0	34	15	27	0	27	16
GTCAAAGGAAACTCACCG	-	6076	STM14_0006.R	11	19	6	27	13	24	13	29	5	22	13	27	6	15	28	15	13	3	21	46
TTCCCTCCTCGGTTGTAG	-	6076	STM14_0006.R	4	14	2	12	7	7	7	7	5	15	11	17	5	4	15	8	19	3	11	13
CCCCCATCGACGAAGCTT	+	6120	STM14_0006.R	13	13	7	16	9	13	10	12	8	14	20	11	44	5	13	0	23	22	32	25
CAATCGTTCGACGTGTCA	-	6128	STM14_0006.R	23	11	24	7	20	10	19	6	7	11	16	12	15	0	36	15	27	17	18	24
CACATCCGGCTGACTAAT	-	6328	STM14_0006.R	84	113	67	94	62	73	72	79	97	55	65	106	60	111	78	90	106	77	90	120
ATTTCGAATGACCACTCG	-	6357	STM14_0006.R	22	23	12	17	0	8	15	29	6	17	19	19	16	12	13	45	15	15	18	12
CCAACAAATCAGCGCACC	+	6357	STM14_0006.R	28	46	26	44	35	42	36	16	27	41	35	27	14	29	41	32	28	15	48	74
GCAACGCCCCGTCTAACA	-	6386	STM14_0006.R	80	80	88	90	72	67	130	66	74	72	76	99	109	50	116	127	109	128	137	146
CTGCAGACAGCACTCCCG	-	6387	STM14_0006.R	25	15	5	27	24	0	22	32	9	21	20	37	19	22	10	10	18	22	28	33
TTACCCACTATCACCCAC	+	6395	STM14_0006.R	4	9	21	17	4	17	17	8	2	4	9	13	8	5	15	22	11	10	10	12
AACTGGACATGAGATCAT	-	6492	STM14_0006.R	57	65	79	56	43	57	89	34	58	52	52	84	43	44	86	113	75	63	94	78
GGAGCCAATTGAGACGAG	-	6589	STM14_0006.R	34	37	40	63	33	56	28	12	28	24	29	33	32	38	44	74	43	77	64	30
GGCGACCGCAGACGCACG	-	6650	STM14_0006.R	94	102	106	132	64	138	147	98	116	105	113	194	114	43	177	170	127	138	190	163
ACGTTAACGCCGTTCACT	-	6717	STM14_0006.R	10	6	6	0	5	2	12	11	4	15	4	15	16	5	12	11	5	9	8	7
CAACCTCCGACCAAAAAC	-	6717	STM14_0006.R	9	11	6	0	0	0	3	0	0	7	8	0	16	0	12	6	4	0	14	2
GTCTCCCCAGCACGCTTC	+	6865	STM14_0006.R	212	182	193	205	148	196	236	228	170	203	197	207	211	105	253	217	236	284	250	318
ACCAAAACTCCACGAGTC	-	6885	STM14_0006.R	8	8	13	4	9	12	1	15	13	2	4	23	18	12	8	0	6	10	19	11
CTCCTGTATGATGAAACG	+	6963	STM14_0006.R	71	51	33	89	44	54	45	48	44	60	37	43	33	17	75	56	48	56	40	71
GAGCTTCTAACACATAGG	+	6963	STM14_0006.R	32	25	18	6	0	23	8	19	17	17	27	39	31	25	23	7	44	29	27	33
CTCCCGAACTCCCAGTCA	+	6964	STM14_0006.R	14	15	17	9	0	13	10	7	20	3	11	17	6	8	16	9	14	3	15	30
CAACCATCGCTTTGCGCC	-	6972	STM14_0006.R	11	17	17	31	20	61	12	16	3	18	18	50	29	17	16	37	24	20	30	20
CGCCCACACCACGGTCGT	-	7022	STM14_0006.R	25	27	18	17	19	14	22	23	9	44	12	22	44	10	21	33	37	33	28	32
TGTCGAGGCGCTACAACG	-	7024	STM14_0006.R	144	134	154	161	132	105	154	87	118	157	154	219	106	121	247	100	209	148	220	237
CACCGCCGACCACGGGAC	+	7080	STM14_0006.R	34	58	48	61	37	41	52	75	44	49	31	46	35	18	36	16	40	44	38	70
GCTTACATTAAGGAACAA	+	7107	STM14_0006.R	11	9	10	0	11	27	17	26	13	29	11	14	37	27	26	39	12	17	1	20
CGCATCAAACTCCATGAA	-	7127	STM14_0006.R	23	14	16	2	33	0	10	0	0	9	15	16	7	4	5	0	9	25	26	10
CGCTACGATTCTAACTAC	+	7166	Intergen_0004	170	127	149	134	170	152	135	115	156	116	224	156	118	93	127	50	176	132	134	130
TAGCGCAGATACCCCGAC	+	7213	Intergen_0004	3	14	8	6	37	14	4	26	33	15	19	16	14	8	19	49	24	3	7	16
ACGAACCCGCCCACTTTC	-	7221	Intergen_0004	13	15	3	9	19	18	2	3	8	14	13	25	12	0	11	0	21	13	21	4
ACGAGGCAAACCCTCCTT	-	7236	Intergen_0004	117	110	130	184	165	117	162	148	108	110	144	131	124	83	138	110	193	145	175	145
CTTGCTGACATGCCACCT	-	7346	Intergen_0004	60	93	78	99	58	88	83	64	91	64	79	100	78	52	112	94	112	70	61	133
CTCACATAACAATCGAGA	+	7352	Intergen_0004	112	104	113	108	124	116	136	121	105	102	116	116	87	61	109	139	113	107	88	72
CCCACGGCGCTTCAGTTA	+	7379	Intergen_0004	5	8	3	21	7	11	4	1	11	4	4	13	0	10	3	15	10	2	16	29
AACAGACTAAGAACAACC	-	7382	Intergen_0004	275	255	270	260	334	236	259	353	288	336	315	407	285	166	314	285	310	287	271	273
TACCTTGCGAGAGTTCTA	-	7382	Intergen_0004	15	17	22	8	16	0	11	11	13	4	15	12	17	15	25	10	14	22	22	39
CGCTCGAAGCAATGCTAT	+	7395	Intergen_0004	111	141	127	184	83	95	111	107	150	72	138	221	167	138	128	112	100	149	166	165
ATCGGTCAAGCTTTGCTA	-	7493	STM14_0007.J	1	14	4	11	0	17	10	0	7	10	7	7	4	6	7	34	12	1	4	20
CCCGCGGGGCTTTACTCA	+	7502	STM14_0007.J	3	9	17	15	9	34	17	16	14	17	21	34	8	3	5	12	5	16	5	14
ATGATACAAGTCCGACCC	-	7529	STM14_0007.J	64	38	41	43	67	56	32	16	41	19	43	20	21	35	62	52	67	31	52	46
CAGTAAGGCGTTACCTAA	-	7534	STM14_0007.J	85	117	100	92	78	115	121	97	67	160	99	85	92	96	76	124	78	138	144	79
ACAAATTGAAATGCCCTG	+	7589	STM14_0007.J	58	44	46	36	64	36	46	25	52	74	45	59	46	8	34	78	39	43	40	84
GACTATAGCTGCTGCGAG	+	7637	STM14_0007.J	47	20	32	26	47	3	57	22	22	25	38	4	35	12	39	19	44	19	18	23
GTATAGTACGTGAGTTTA	-	7708	STM14_0007.J	84	119	93	98	118	97	85	151	111	132	113	134	133	87	127	68	116	73	119	93
CGGCCCGATGACCACTAC	+	7732	STM14_0007.J	49	25	44	32	68	39	33	40	70	41	31	59	86	21	50	60	49	61	39	68
GGGGACCACCTCTCACTT	+	7732	STM14_0007.J	40	31	26	22	5	33	39	36	55	17	47	22	26	30	67	39	54	7	36	29
AACGTCTTTAACAAGCTG	-	7747	STM14_0007.J	51	55	67	71	57	61	73	63	98	71	77	110	108	23	102	104	71	50	85	63
AGCGTCCAATACCAGGAC	+	7808	STM14_0007.J	44	49	53	50	48	38	59	47	70	50	37	57	30	60	47	61	65	72	55	49
AAATCGGCGGGTTACTAG	-	7814	STM14_0007.J	13	9	21	18	9	5	6	7	8	18	16	16	13	2	12	41	15	37	15	14
CCGGGACCCTCACCCGCC	-	7891	STM14_0007.J	8	1	6	8	0	0	2	0	11	0	9	8	13	4	5	11	5	0	3	0
ACGAACACACCCTAACAG	-	7975	STM14_0007.J	188	207	207	156	172	225	216	156	197	186	206	212	178	163	192	275	262	186	220	223
ATCACGCTTCCTCCCATG	+	7983	STM14_0007.J	113	107	100	104	87	92	91	89	126	116	126	141	59	83	119	159	104	124	147	100
CCTACTTCACGGGAAATT	+	7983	STM14_0007.J	73	56	67	57	78	62	43	86	76	86	69	45	69	45	64	77	74	60	66	64
TTCGGACGCCCATCCAAC	+	8010	STM14_0007.J	5	7	4	21	3	27	11	7	17	25	17	8	23	10	12	0	17	12	7	6
AGAGGCGTAACGCAAAAC	-	8029	STM14_0007.J	229	230	219	200	189	167	176	243	285	210	249	232	188	151	245	162	250	245	259	143
GCTGTTGGGCGTTTGTCA	+	8232	STM14_0007.J	17	19	10	24	34	24	27	37	23	41	12	39	17	13	22	35	28	42	8	56
TGTAGGCCCTACCTTCCC	+	8279	STM14_0007.J	34	33	63	75	31	29	38	58	43	51	49	44	44	21	67	54	43	35	49	47
ATACCTCGTGAACACCCA	+	8280	STM14_0007.J	49	32	46	20	61	43	67	39	47	54	48	7	33	49	65	49	44	63	41	8
CCCGGGTCCCTGCCTCAA	-	8328	STM14_0007.J	37	42	41	34	30	53	28	50	40	38	77	52	5	16	49	8	40	29	39	26
ACACTCAGCAAAGATACG	+	8384	Intergen_0005	39	20	31	27	13	33	59	18	22	70	45	58	22	38	64	15	35	49	39	44
CAACAACGCCCCAATTCC	-	8392	Intergen_0005	15	11	16	6	4	9	23	15	13	32	7	9	16	0	10	8	16	19	16	10
GCTTAGAGCCGACACCGT	+	8396	Intergen_0005	28	22	40	8	14	26	2	6	18	27	17	56	44	10	44	41	24	21	30	12
AAAACCATCATCCCCCAC	-	8404	Intergen_0005	106	81	100	94	137	75	66	106	100	80	160	114	122	109	143	93	134	132	118	90
CAAGGTCCCCGGCCACAC	-	8404	Intergen_0005	7	3	10	0	14	6	25	5	13	8	8	12	10	12	10	15	6	0	14	6
GTCTTACACAAGGACCCG	+	8436	Intergen_0005	14	24	12	20	16	4	10	7	27	34	22	22	17	15	19	40	21	28	14	19
CAACATTCACAGGTTCTC	+	8511	STM14_0008	0	0	0	0	0	0	0	8	0	0	0	0	0	5	0	0	0	0	0	0
CCTGAATCTATATATTCT	-	8569	STM14_0008	2	0	0	0	4	0	0	0	0	1	0	5	0	0	0	0	0	0	4	0
TCCAAACCCTGCAGCCTT	-	8843	STM14_0008	0	2	1	0	0	0	12	0	0	0	2	0	0	0	0	0	0	0	0	3
GTGCTCCATTAGACGCCG	+	8878	STM14_0008	0	0	0	0	0	0	0	0	0	0	2	0	11	0	0	0	0	0	0	0
GAATTACCCCTATAACTT	-	8934	STM14_0008	0	1	0	0	0	0	5	8	5	0	0	0	0	0	0	0	0	11	0	3
CCCAGATGCGAGTTAGAT	+	8934	STM14_0008	3	0	0	0	0	0	0	10	0	0	0	0	0	0	0	0	3	0	1	5
CTTTCTCCGACAGTCTAC	+	8941	STM14_0008	0	3	0	0	5	0	0	0	0	0	0	0	0	2	0	0	0	2	0	0
GGGGAAAGCCTGCATGAC	-	8989	STM14_0008	0	3	2	0	0	0	0	4	6	0	5	0	0	15	0	4	0	1	0	0
TAAACATTGCCGCCCCTC	-	9053	STM14_0008	8	10	10	19	1	11	4	15	6	11	4	5	14	8	0	0	2	9	8	7
GATCACGCCCCTAATATG	+	9108	Intergen_0006	5	24	27	23	47	0	6	14	5	41	22	20	2	13	7	16	20	17	21	25
CACGCAGATCCCTCCTTA	+	9150	STM14_0009	84	67	50	55	65	79	35	64	56	72	55	114	70	81	56	59	73	45	97	65
TACCCGCGGCATCAACGC	+	9230	STM14_0009	74	42	49	72	42	52	45	40	34	63	55	36	45	36	45	83	23	22	80	35
ATCCACCCAGAAATTTCC	-	9238	STM14_0009	46	43	48	27	70	97	42	71	27	65	33	50	36	27	47	30	60	43	36	26
AGAAACCCTCTACTCGCC	-	9238	STM14_0009	21	20	27	40	45	35	41	48	49	34	36	33	20	16	47	25	54	25	22	41
TGTCCGTCTGATACCCGC	-	9259	STM14_0009	22	10	27	35	34	25	35	28	9	50	35	39	27	15	41	23	34	30	18	28
ATATGTAAACATCCTAAA	-	9300	STM14_0009	63	27	30	31	33	31	56	41	34	30	50	31	9	54	52	43	34	46	49	59
CCGTTTGCTCGAGAATGT	+	9305	STM14_0009	39	31	44	11	31	22	18	70	30	45	41	25	33	38	38	53	38	28	30	28
GATCCAATTGTGCGAATA	+	9307	STM14_0009	40	40	31	39	88	32	37	57	49	40	33	41	45	26	42	13	23	34	38	26
TGCTTCCCATCCCCCTGG	-	9314	STM14_0009	74	60	76	60	52	92	73	48	69	42	70	100	57	35	85	103	52	55	52	55
CCCTGGTTTTGACCGCCT	-	9315	STM14_0009	36	9	25	21	19	21	13	4	25	45	37	47	19	9	23	0	22	25	18	18
CCCCTCACCGGCCGCGCC	-	9388	STM14_0009	46	45	55	41	42	50	57	26	55	31	65	57	61	28	60	49	57	43	59	49
TACCTTCCCCCACGTTGC	-	9388	STM14_0009	82	46	71	93	113	66	107	49	69	54	118	69	75	23	71	68	92	45	84	69
CGGCTGACGGACCGCACC	-	9423	STM14_0009	78	66	58	48	66	121	84	75	116	69	81	115	88	56	82	70	66	109	89	51
AGTCGGGAGGCTAGTCGT	-	9465	STM14_0009	31	30	21	13	38	20	24	6	13	23	16	22	27	14	42	0	24	8	19	1
CCACGTACAAACACCCCT	+	9468	STM14_0009	11	19	27	30	18	18	14	18	10	12	14	26	8	18	0	17	17	17	15	14
TCGCCAACCACGCACCCA	+	9490	STM14_0009	86	78	107	122	115	123	104	89	122	62	112	181	93	80	139	138	103	95	86	74
TATCCTCCAATCCACACC	+	9538	STM14_0009	54	51	39	111	56	73	60	80	116	67	85	147	66	70	38	88	87	43	74	78
TACCTCCGACCGTACCCT	+	9538	STM14_0009	20	9	19	8	15	19	33	0	12	17	10	19	3	17	28	18	20	8	16	5
AAGATATACTTTAATTCA	+	9592	STM14_0009	36	27	36	56	48	57	37	29	40	23	32	54	92	7	40	33	45	47	32	43
ATCCGTGGGCATATAGCA	+	9592	STM14_0009	53	59	61	64	54	18	51	39	44	63	45	85	61	51	58	62	49	51	70	56
CATTGTGAGGGCTGCCCC	+	9592	STM14_0009	85	62	60	44	65	67	49	60	68	60	73	78	84	61	59	119	105	57	96	56
ACTAACAACGTGGCGCAC	+	9592	STM14_0009	4	3	3	8	0	0	2	0	3	4	1	8	7	9	0	14	4	0	7	1
CCAAACTCGATCAACCCA	-	9600	STM14_0009	71	66	88	90	115	82	90	86	104	93	109	153	55	46	81	63	101	96	74	75
CTTGTATCTGTGATACTC	-	9600	STM14_0009	41	39	52	36	16	46	42	63	58	37	37	43	37	29	59	37	36	27	22	54
GCGATGATACCCGAGGTT	-	9600	STM14_0009	32	26	14	22	16	23	13	45	15	19	22	19	6	30	29	14	16	21	34	44
GGCGTCTATCGTTTAACA	-	9605	STM14_0009	151	150	137	121	164	183	118	157	126	110	148	272	145	77	109	149	140	146	114	137
AACAACTTCAAGGCTCAC	-	9629	STM14_0009	178	145	177	162	187	153	175	186	230	142	201	251	202	95	128	201	206	195	210	171
CTGGTCATTCACAACAAT	-	9629	STM14_0009	88	92	72	95	86	129	139	133	139	136	89	129	106	84	77	148	69	81	109	94
AGAAGTTACACCTGGCAA	-	9803	Intergen_0007	23	22	20	28	12	4	26	52	16	24	7	26	4	14	17	18	21	43	13	22
GCCTTCCACTGACCCCAC	+	9805	Intergen_0007	111	131	144	191	133	147	114	107	148	52	132	132	87	105	156	177	84	179	123	103
CAATTGTGTGAGCTCCGA	-	9813	Intergen_0007	11	26	12	8	13	0	2	0	16	8	11	10	12	0	19	0	33	22	7	7
TTCCGCAATCGGCCCCCG	+	9854	Intergen_0007	49	59	61	40	79	45	58	48	41	50	51	69	41	17	56	50	55	55	47	53
TGATGTAACCTACACCTC	+	9859	STM14_0010	20	32	22	50	27	39	26	40	28	42	26	23	38	18	55	37	25	44	30	40
ATCCTGTGTGAACACACG	+	9859	STM14_0010	65	84	74	71	80	93	66	62	66	89	62	70	74	38	53	37	65	38	79	87
CCAGAAGTACTTTTTAAC	-	9906	STM14_0010	36	28	41	54	18	52	26	23	52	18	54	41	23	12	70	40	38	23	34	39
TCGCCGACTATCCGCTCA	+	9914	STM14_0010	39	55	62	86	91	105	61	122	72	112	91	135	53	47	78	106	88	78	62	101
TAGTCACAGACTGCACCC	-	9948	STM14_0010	77	76	67	43	41	47	134	67	79	96	94	88	91	73	44	107	77	43	53	105
ATCGCCGCGGGTCCGACG	+	9953	STM14_0010	100	57	108	55	102	46	55	59	112	54	79	99	75	26	76	84	80	59	101	81
GTGCATAACCATCACCAA	+	9979	STM14_0010	96	58	98	80	117	93	73	97	115	133	127	108	113	66	120	131	112	112	114	121
ACAGTGGTGATCGCGGCA	+	10077	STM14_0010	57	37	69	66	29	74	61	28	53	85	50	58	35	47	94	64	61	67	56	31
ATAAAAGAAGAGTAGAGC	+	10089	STM14_0010	32	41	56	25	34	17	36	30	75	9	58	48	70	23	25	61	49	18	45	56
GCCACCTCCCTTCGCTTA	+	10168	STM14_0010	44	63	63	44	63	45	49	55	52	66	79	72	54	38	50	71	63	99	42	65
TGCCGGCGTCACTCGGTC	+	10178	STM14_0010	80	72	69	89	56	63	77	58	94	88	67	111	54	55	77	77	87	52	65	88
TCGGCGGGGCGCAACCAA	+	10181	STM14_0010	7	7	5	8	2	0	0	0	6	1	1	0	0	0	0	3	0	2	0	4
ACGTGACTCATGGTACTG	-	10189	STM14_0010	334	317	301	300	220	407	209	267	321	331	255	454	228	234	337	370	273	406	325	302
CTGCAACTGCCTGCGTCC	+	10196	STM14_0010	70	65	51	65	103	52	100	55	100	61	87	69	95	52	71	42	101	90	83	80
GGTACTGGACAGCCTACG	-	10257	STM14_0010	83	43	59	52	46	41	54	61	53	61	78	61	56	51	50	33	59	56	52	64
AATAGTCGTCACCAACAG	+	10278	STM14_0010	22	25	32	20	22	22	6	20	21	16	19	42	14	24	16	45	23	11	25	28
CAATACTCGCCATACTAA	+	10285	STM14_0010	171	185	169	243	134	205	184	233	128	191	153	189	225	177	167	123	217	201	187	151
TCCACACCTGGCTCCAAC	+	10303	STM14_0010	106	99	96	122	75	98	62	109	90	77	91	124	74	56	141	103	57	66	98	74
TTGCCACCGTCCAACGCG	+	10408	STM14_0010	99	90	103	69	62	154	94	73	83	112	101	54	93	82	73	96	82	106	77	129
TTGTACACGGTCCCGCCC	-	10426	STM14_0010	8	12	10	19	0	56	12	27	13	31	2	4	0	4	14	33	5	19	4	6
GAACCGGAACGACCAAGC	-	10445	STM14_0010	0	4	0	0	0	0	0	0	0	0	0	0	0	0	4	0	0	5	2	0
AACTATAGAATCACCGAC	-	10445	STM14_0010	0	8	2	7	0	0	0	12	7	4	8	9	0	0	2	8	5	11	8	3
CCCACTGCACCCGCCGAC	+	10448	STM14_0010	67	62	87	83	90	30	66	42	73	37	72	98	42	66	67	59	47	61	97	69
GCTAATCTGATACCCCGC	+	10455	STM14_0010	46	30	50	19	36	15	24	25	53	65	38	59	38	26	35	77	38	28	22	58
ATAAACAAGCACACCCTG	-	10512	STM14_0010	57	83	66	71	50	78	61	60	69	84	93	106	55	51	46	80	63	76	51	61
CTAAGAGTTCGTCTGTCA	-	10517	STM14_0010	68	74	92	39	91	42	80	121	75	72	93	103	36	53	114	109	80	89	67	92
CCTAAGCCGCAACTCTCC	+	10738	STM14_0011	57	42	39	20	26	35	39	41	52	86	45	51	27	18	27	21	32	31	48	52
ACCGGCTTAACCTTATCG	+	10758	STM14_0011	66	64	63	57	49	29	52	118	55	40	65	94	55	52	49	58	51	70	37	94
CCCACAACAGCACGAACG	+	10825	STM14_0011	476	343	432	343	352	372	378	477	386	480	389	433	399	320	383	477	449	447	397	370
CGAGACTAAGGCACCCAC	+	10825	STM14_0011	24	29	15	39	6	19	19	0	18	6	19	15	17	11	24	38	12	16	8	20
GTCTTAACTCCGACTCAC	-	10832	STM14_0011	90	64	117	35	74	63	78	34	59	50	82	92	45	32	58	86	82	119	75	48
CCCCAATCCGACAGAAGA	-	10903	STM14_0011	31	19	50	32	15	41	17	29	16	36	37	16	8	16	25	35	41	14	28	9
TCCCAACCATACAACTTG	-	10964	STM14_0011	164	157	255	196	141	173	167	160	200	176	183	186	180	141	262	208	187	176	186	211
GGCTCTCTCGCGCAACAG	-	10964	STM14_0011	86	105	100	88	46	61	93	87	100	93	127	146	68	78	79	100	104	92	124	96
CAGGCTATACAATTTTTG	+	10969	STM14_0011	311	254	270	335	314	330	279	237	349	293	298	336	237	260	309	275	295	296	249	352
CCACTGATCTGCCTCGAA	-	11000	STM14_0011	73	46	77	51	91	41	75	46	59	51	91	65	70	56	49	68	83	53	59	51
GAACGCGGGACAGCCTCC	+	11017	Intergen_0009	210	176	246	138	187	120	212	134	155	136	248	193	169	133	207	206	199	165	295	186
TCCCCCACCCCTGTCACC	+	11048	STM14_0012	360	301	343	324	280	368	342	354	258	315	369	360	340	265	314	404	291	273	374	366
CCCCGAACGTTAATCCCG	+	11048	STM14_0012	300	291	342	355	293	358	351	285	326	329	380	466	341	221	364	419	291	322	347	346
AGTCGAGTAGTGCGGAAA	+	11048	STM14_0012	54	20	68	57	52	53	70	99	58	64	46	49	72	37	49	70	68	59	47	75
TCCTCTCGAGAGTCTGTT	+	11048	STM14_0012	45	36	43	29	38	32	28	23	37	28	33	54	14	10	32	35	19	40	30	30
ATTGAGGCCCGCACATGT	+	11050	STM14_0012	44	47	50	57	64	26	55	121	57	55	42	77	33	28	34	53	37	49	58	43
AGACGCAACTCGCAAGAG	-	11068	STM14_0012	29	13	45	9	50	63	20	16	3	37	34	0	21	22	15	21	18	12	33	42
GGCCGGGCCGCCTATCCG	+	11228	Intergen_0010	55	27	65	47	32	63	50	48	82	58	80	56	33	24	57	54	55	50	45	22
TTGGTTTCCTCAACTAGG	-	11236	Intergen_0010	77	84	133	121	103	123	141	74	160	103	104	85	72	76	66	149	108	55	82	73
ACCCCCCCTAATCAAGTT	-	11241	Intergen_0010	226	137	204	186	101	163	149	123	221	139	194	256	157	143	121	214	160	179	129	143
CTCGCTCTGAACCCACAG	+	11246	Intergen_0010	109	75	79	47	116	100	67	82	142	111	152	84	101	60	72	110	87	51	94	73
GCCCCGGTTTACCGAGAA	+	11246	Intergen_0010	129	102	126	89	175	69	123	89	160	129	135	106	153	57	128	67	123	145	159	70
CGGCTAGAGATACGTAGA	+	11258	Intergen_0010	3	2	7	0	11	0	4	0	1	0	3	3	0	0	9	0	4	0	7	4
TGACCCTCTTTCCGCACA	-	11290	Intergen_0010	222	82	152	81	90	57	68	64	263	84	154	61	65	76	51	55	70	88	69	45
AGAAACTACAATTAGGGA	-	11290	Intergen_0010	81	57	96	120	101	55	73	61	156	85	129	90	83	60	138	79	99	91	53	88
GTCTCGGACAACATACAT	-	11323	Intergen_0010	82	19	56	27	32	18	24	21	111	44	57	27	11	0	13	7	23	36	15	19
CAACGGTCTGGGCCTTTC	-	13212	STM14_0013	95	43	42	39	13	7	13	22	105	46	66	55	29	21	13	17	22	47	10	4
CGCACTACTAGCAACCAG	-	13212	STM14_0013	103	35	76	36	34	7	26	10	146	45	69	35	14	44	33	27	18	20	31	36
CCGCTCCCACAATGCACA	-	13234	STM14_0013	8	8	6	0	5	0	0	0	19	0	1	4	0	0	0	0	0	6	0	4
GCCCGAGCTACACGCTAT	-	13321	Intergen_0011	177	133	171	146	240	162	183	98	241	190	235	160	131	112	178	230	184	172	151	144
TCTTCACCATGATCTCCC	-	13321	Intergen_0011	88	64	59	35	65	52	107	68	108	53	103	61	76	50	67	75	45	67	44	43
GACCTCTTCGGCGCCTAC	+	13349	Intergen_0011	51	58	66	41	56	43	62	57	100	42	85	63	63	45	39	30	59	76	43	61
AATAACGTGCTCGCAGAC	+	13349	Intergen_0011	22	18	26	14	21	16	9	9	29	48	34	24	17	8	5	28	15	39	25	19
CCCAGGATAAAGCCGACT	+	13349	Intergen_0011	10	6	6	3	7	13	10	11	6	23	16	7	10	7	1	35	7	17	6	8
TACCTCCTCCCGACCCTC	-	13357	Intergen_0011	93	61	74	52	53	83	81	71	76	65	88	89	110	42	81	112	87	70	82	96
GCTCGCACCAGGTACCAT	-	13481	STM14_0014	10	3	9	7	0	0	1	8	22	13	18	12	0	0	0	0	0	10	0	0
CTTAAAACCATTTCGCGC	-	13595	STM14_0014	38	23	23	12	13	31	15	5	25	39	21	3	36	12	0	15	17	8	7	15
TAGTCCACCCAGCCGCAC	+	13616	STM14_0014	0	1	0	0	0	0	0	0	0	0	1	4	0	0	0	9	0	5	0	0
ATTTAACACTGCACACCC	+	13728	STM14_0014	5	4	4	0	10	2	6	1	0	0	1	0	0	0	1	0	3	4	4	0
ACCCACCCAGTTTATAAC	-	13747	STM14_0014	177	85	93	53	30	43	62	49	184	78	121	42	60	28	44	98	56	38	28	42
AACCTTACACACCGGAGG	-	13747	STM14_0014	29	30	35	32	18	41	19	52	70	29	31	36	48	36	23	12	47	36	49	24
TACGAGCTCTCAAGCCCT	-	14064	STM14_0014	7	7	5	0	6	0	8	0	3	9	8	0	1	0	0	0	8	4	3	4
CTGTAACCTATCTCGCAC	+	14095	STM14_0014	0	1	4	0	0	0	0	0	8	0	0	10	0	0	0	0	2	3	7	0
ATCCAATGTGATAGAGCC	-	14334	STM14_0014	20	10	7	21	20	21	7	2	34	12	31	24	6	0	4	10	8	11	10	8
CAAAACACGAGTTGACCC	+	14336	STM14_0014	0	1	0	0	4	0	0	0	10	0	7	0	0	0	0	0	0	0	0	0
GTGGAGTGCTGTATCCCT	-	14337	STM14_0014	198	145	232	113	120	70	125	100	199	158	222	195	97	103	91	83	120	203	64	59
GACATTCTATCCCGATTA	-	14337	STM14_0014	41	26	30	11	28	0	23	41	45	19	35	16	32	13	26	0	9	4	26	3
CGACCGCCGCCTACAGCG	-	14433	STM14_0014	256	127	217	154	167	95	123	102	352	193	308	184	69	51	97	181	148	146	149	126
GACGCAGGGGTCGACATT	-	14436	STM14_0014	80	51	78	93	62	65	84	66	118	58	128	35	63	43	55	89	94	58	76	122
TGACTAGTTTCTGCCGAG	-	14465	STM14_0014	157	80	122	135	118	72	138	66	198	110	159	127	94	57	128	90	119	97	114	72
CCGGCGGGTCCCATAGTA	-	14537	Intergen_0012	8	10	14	2	7	24	12	23	13	11	21	17	6	8	16	14	13	17	14	20
GTCTACATGGGATACTAT	-	14540	Intergen_0012	112	93	101	110	131	102	77	75	133	150	163	121	108	93	84	148	99	120	134	90
CTAGGTCGGGATCAATAT	+	14548	Intergen_0012	1	9	7	10	10	10	4	15	0	15	2	1	3	7	1	9	3	0	1	7
CCCCCCGCCCCCTTTAGC	-	14566	Intergen_0012	48	28	28	69	24	25	30	45	40	64	29	56	47	21	62	22	30	20	25	25
GAAGAGTACCACCTCTTG	-	14571	Intergen_0012	15	8	11	15	16	0	19	28	17	23	25	31	15	9	12	16	24	16	34	22
GCCATTCCTGGCCTGACG	+	14573	Intergen_0012	5	1	1	19	0	0	0	7	0	8	2	7	0	4	0	11	0	10	4	0
ACATGTTTTCACAACCTA	-	14579	Intergen_0012	38	43	35	43	22	39	46	36	24	50	32	52	6	42	45	16	21	54	40	37
GTCGTTACCGGAGCATTC	+	14579	Intergen_0012	12	7	25	25	26	24	25	4	8	12	12	11	6	5	11	0	25	17	17	27
ATCCTAGACCCCCCAATA	-	14582	Intergen_0012	93	78	78	125	63	88	87	99	84	68	98	147	99	80	117	98	53	111	88	103
CCCATCGCCACACCCATG	+	14592	Intergen_0012	8	4	1	2	6	0	8	0	1	7	1	0	0	0	0	0	0	0	3	0
CTAAGCAAGACTCTGTTA	+	14690	STM14_0015	44	28	35	24	26	63	22	38	17	65	36	32	23	34	24	43	64	8	36	45
ACTCTACCCTGGCTCCCG	+	14704	STM14_0015	2	3	3	0	0	0	4	6	3	0	5	3	0	0	0	0	4	1	0	0
ATGATACCCGGGCCCTGA	+	14778	Intergen_0013	30	21	14	6	22	21	28	27	20	29	12	23	10	21	7	14	31	5	15	33
GGGGTAACGCCTCCGAAA	+	14783	STM14_0016	8	20	22	26	18	53	44	9	32	16	17	24	19	19	27	13	17	30	25	25
ACTCACTGACCTCCCACG	+	14784	STM14_0016	19	17	16	13	26	40	33	28	24	51	28	46	0	46	15	18	30	28	26	38
GCACCCCTATAAAGTCAG	+	14792	STM14_0016	70	41	36	21	12	47	17	58	41	41	42	32	34	55	54	9	57	52	50	51
CCTCTCCGGCGACATTGA	+	14838	STM14_0016	20	29	14	25	28	13	22	16	16	21	6	54	19	14	11	36	18	25	18	20
GACCTATAGACTCTTAAT	+	14883	STM14_0016	20	12	34	53	32	24	32	53	33	24	30	32	13	20	65	1	45	30	19	17
GAGGCAGATCCAGCATTC	+	14883	STM14_0016	41	71	67	48	31	53	50	89	47	74	55	49	33	33	37	63	33	64	42	33
CCTATCCGTACTAGCCCT	-	14891	STM14_0016	18	18	34	32	5	28	33	44	36	46	24	44	13	24	28	40	24	13	29	21
TCGAACATGCCACCCCCT	-	14917	STM14_0016	26	54	53	36	26	19	40	48	34	31	59	94	17	61	35	49	41	54	43	44
CAAAAGACAGCGCAGCTT	-	14934	STM14_0016	3	18	18	11	11	8	16	24	17	0	13	4	13	12	11	18	5	12	36	10
TCGTACCCGCTAACTCCA	-	14934	STM14_0016	14	6	13	9	12	33	18	9	14	9	13	28	12	0	16	0	0	5	18	9
TCATATCTTACATGGCTC	-	14936	STM14_0016	108	117	161	98	103	128	114	92	156	98	143	145	69	87	114	121	106	122	99	155
GGACTTACGCCTGCTCTC	-	14955	STM14_0016	4	8	15	2	6	20	0	1	15	1	14	2	0	8	7	10	4	6	9	1
TCGCCAGCGCCAATATTG	+	14973	STM14_0016	23	15	13	30	16	21	7	16	8	38	13	51	18	5	20	24	7	15	6	10
CTCAAGCTACAATGCTGC	-	14976	STM14_0016	30	7	4	15	4	8	13	9	12	15	17	6	17	3	12	0	12	11	0	6
CTTCGTCTGCATGGAGTA	-	14976	STM14_0016	1	3	2	6	0	0	0	3	0	6	0	0	0	3	0	0	2	0	3	3
CTAATTAGACGTTTTGAC	+	14980	STM14_0016	75	66	71	128	92	61	75	112	77	63	64	110	53	40	87	44	66	86	51	81
TAACCGCCCTGATGCGCC	-	14987	STM14_0016	104	106	100	88	158	106	106	110	117	121	142	157	116	89	107	107	85	138	128	141
AATTACCGACCTCGCCAC	-	14987	STM14_0016	210	159	187	147	235	146	187	249	161	116	182	159	127	131	214	188	158	183	210	203
GGTCCCGTATACGCAGTG	-	14987	STM14_0016	41	29	28	21	16	25	22	20	16	25	14	25	20	8	30	14	34	25	35	24
GGGCAAATCTGTAAGGTA	-	14988	STM14_0016	275	261	243	207	239	279	302	229	287	311	274	262	201	143	285	359	256	242	285	257
TAAGCCATAAGCCGTAAT	-	14988	STM14_0016	1	2	0	2	0	5	0	5	0	14	4	0	0	2	3	7	0	3	0	0
CAGATTTGAATTCAACAT	-	14989	STM14_0016	63	45	53	81	56	45	39	63	60	85	59	51	59	30	45	36	52	47	54	67
TCTCCCCCCTACTTAGAC	-	15054	STM14_0016	150	117	129	76	120	90	123	70	131	114	128	158	99	95	107	180	114	130	134	76
TTTGATAACATTCAATCG	-	15083	STM14_0016	78	81	63	135	109	75	85	157	59	84	72	104	115	63	115	106	70	76	120	104
CAACAAAAATTCCTCACG	-	15089	STM14_0016	6	4	5	15	0	18	16	16	12	15	1	14	0	0	0	16	12	12	1	11
GATTAACTATTACGTATC	-	15091	STM14_0016	14	11	19	12	0	0	24	11	25	9	23	0	23	1	6	32	4	7	12	21
ACACGAATCCCGATCACC	+	15108	STM14_0016	37	11	10	22	0	2	12	8	14	10	7	17	18	6	13	12	18	10	14	16
CTTCCACGCCTAATTAGC	-	15109	STM14_0016	14	14	22	13	4	16	25	4	14	22	25	24	8	22	12	40	13	8	14	14
GCCATTGCGAGGGCCGCC	-	15117	STM14_0016	56	42	42	33	48	34	24	24	43	23	41	56	39	10	37	21	55	42	35	19
AATGCCGGTAAAGTTGGC	-	15132	STM14_0016	53	65	64	89	77	71	38	68	73	101	62	83	50	33	52	93	50	55	55	58
CCCACCCATCACACAGGG	+	15196	STM14_0016	4	10	2	0	0	0	3	0	0	0	5	3	0	0	7	25	3	4	2	0
TAGAGCAACAACAACTTA	+	15206	STM14_0016	88	74	51	39	50	70	30	42	46	70	51	79	45	37	60	30	49	68	32	38
CCAGCGATCGATCCCTTT	+	15206	STM14_0016	4	15	14	45	23	19	5	20	27	29	18	15	11	17	15	33	8	21	12	14
TGCGGGCAAGTCACCAAT	-	15214	STM14_0016	39	45	23	21	21	31	15	5	7	22	21	43	4	28	15	21	13	34	24	37
ATTGTAGGTCGCGATTCC	-	15214	STM14_0016	14	13	13	19	7	38	7	11	5	13	15	14	7	10	3	0	9	16	9	22
CCCCATTCATTACGCAGC	-	15216	STM14_0016	6	9	14	26	13	8	4	7	6	18	9	15	0	0	7	20	9	9	7	0
GCAAACCCTCGACCCGCG	+	15218	STM14_0016	61	43	58	57	38	101	80	58	47	84	49	85	54	66	53	92	59	61	98	71
CAACACTCATTGGCCATA	+	15218	STM14_0016	6	9	4	8	10	9	21	27	5	9	16	7	5	0	18	65	13	10	5	13
CCGGCCCCGCCCCCGGAC	+	15218	STM14_0016	19	4	4	6	8	7	11	4	15	13	8	4	6	2	4	0	4	4	4	9
AGAGACATAGAAATCACC	+	15230	STM14_0016	21	18	5	10	8	12	17	1	9	31	20	16	3	20	5	10	16	23	23	13
TCCCCCCCGCGGAACAAT	-	15238	STM14_0016	25	35	19	14	2	25	20	6	6	11	8	20	9	6	16	5	4	19	16	14
TTGGGGTAGGCCGCACAC	-	15238	STM14_0016	18	29	23	10	20	39	11	30	21	17	31	12	10	14	8	36	24	32	21	11
TGAAGTTACCACTACCCG	-	15238	STM14_0016	41	33	36	29	21	22	27	65	29	16	42	39	45	13	44	34	33	24	25	31
CGGGCGGTTCAATCGACC	+	15240	STM14_0016	17	5	9	25	26	2	20	28	13	8	5	18	11	13	4	0	9	12	13	17
GGACCTCAGTCCACGCGA	+	15240	STM14_0016	6	14	11	1	7	11	0	19	7	25	8	8	8	1	14	27	3	9	10	13
CTCGAGCATCCCCCCCTT	+	15251	STM14_0016	26	9	7	0	4	2	6	26	8	7	5	23	3	10	6	0	3	0	10	8
TCCAAGAAGAGCTTTGGC	-	15255	STM14_0016	15	17	14	24	17	10	8	38	25	11	10	34	5	5	9	45	17	9	6	24
GCCATTCGTCCGTCCAAG	+	15316	STM14_0016	22	20	39	35	45	15	28	25	13	27	25	56	9	17	32	2	26	10	20	28
TAGCCGTGGGCTTAAGTC	+	15316	STM14_0016	6	0	0	0	0	0	0	0	0	0	0	0	0	0	0	0	3	6	0	0
GACCAGCAGAACGCTAAC	+	15317	STM14_0016	17	23	10	12	18	33	28	20	17	36	29	46	35	34	23	32	9	14	19	19
GACTGGCACAACTTCAGA	+	15321	STM14_0016	23	8	6	7	5	9	13	4	4	0	9	6	4	3	1	6	10	0	8	0
GCCGTGGGGGACGGGATG	-	15323	STM14_0016	10	6	21	14	25	8	4	10	20	8	20	6	10	14	6	24	11	28	6	17
AGCTTCCGCTGGCCCGCG	-	15326	STM14_0016	8	10	10	29	14	28	15	17	18	25	29	24	7	11	32	26	13	26	7	16
ACCTACTAACAACTTCTC	-	15326	STM14_0016	29	27	5	19	4	24	10	7	19	10	14	27	26	35	41	9	8	32	23	35
GGTCCACGCAGCTAGTCA	-	15326	STM14_0016	20	26	24	51	33	35	31	27	27	38	26	22	14	11	21	28	21	41	21	21
TATTGCATTGATAACTCA	+	15328	STM14_0016	16	1	5	6	7	5	7	6	0	11	0	0	0	0	0	10	2	0	0	0
AAAGCCCATAGTAAGCGC	+	15328	STM14_0016	18	22	26	22	13	28	19	17	7	17	17	20	12	7	24	31	15	8	17	10
GGCACGTGTATCCCCATT	-	15336	STM14_0016	50	32	62	30	31	62	27	30	17	27	39	58	53	42	27	38	38	21	38	56
AATAGGTGACGGCACCCA	-	15339	STM14_0016	95	84	91	64	62	109	80	32	56	96	74	104	72	30	32	43	47	51	65	66
ATAGGAGCGCGACCCGAC	+	15339	STM14_0016	1	4	8	5	6	2	11	4	6	6	3	12	7	0	6	0	6	6	0	6
TCAGAGCTAGAGAACTTA	+	15339	STM14_0016	0	0	9	7	0	0	6	0	2	5	0	3	0	5	2	0	1	0	0	0
AATCGATAATTCTGCACC	+	15340	STM14_0016	10	7	1	13	5	10	6	0	11	0	8	4	22	8	0	10	8	8	1	4
ATAGGACCAACCGACTCG	-	15347	STM14_0016	74	72	42	59	65	56	55	40	58	40	44	60	41	20	46	68	50	58	26	62
GTTGAATTCCAAACCGTA	-	15347	STM14_0016	7	6	14	27	10	22	9	20	13	40	18	0	0	11	5	18	8	36	10	22
GCATGATAGTCATTAGAG	-	15347	STM14_0016	25	22	30	48	17	48	24	9	10	20	24	28	17	6	23	16	15	19	12	52
TAGCCGGCAGCGACGGCC	-	15347	STM14_0016	17	4	8	2	0	0	4	0	2	0	7	7	14	4	5	0	2	3	7	15
GACGTCTATGAGATCAGG	-	15347	STM14_0016	13	5	12	0	10	5	3	4	9	0	4	4	0	6	2	37	9	3	17	10
TAGCCAGCCATGCTTCCA	-	15348	STM14_0016	23	13	15	5	0	7	28	22	22	15	17	23	11	19	40	9	26	16	27	37
ACTCCCCCCAGTTTAGAG	-	15350	STM14_0016	19	20	21	21	18	12	33	14	24	13	34	34	29	32	7	0	27	36	14	22
AAGACGCCATAGTCAAGA	-	15369	STM14_0016	45	23	30	35	39	9	23	6	32	42	35	28	26	41	29	21	26	21	14	22
ACATCCAAACATAATAAG	-	15388	STM14_0016	4	6	9	0	0	5	3	5	2	0	5	4	0	0	13	0	0	0	6	0
ACACCCCAGCGCTCGTTG	-	15389	STM14_0016	4	6	0	9	0	5	0	0	0	0	0	0	0	0	1	0	0	0	0	6
TAACGAGCAAGCTTACGA	-	15402	STM14_0016	2	18	20	10	0	14	19	0	1	14	5	0	19	4	10	22	8	5	6	2
CGCCTGTCACCGTTCCTA	-	15405	STM14_0016	57	52	60	36	23	61	43	25	38	55	54	50	41	15	44	29	36	97	33	45
TAAAACTTACATAGAAGC	-	15405	STM14_0016	78	42	51	31	46	59	55	51	50	52	56	102	44	21	42	27	35	59	37	39
CTCCTCGAGACAATTTCA	-	15416	STM14_0016	37	45	47	43	28	92	38	21	46	28	38	36	39	39	13	54	26	36	25	26
TCCGTTATACTCAACTTA	-	15416	STM14_0016	17	17	15	11	23	3	20	47	27	14	15	11	19	17	14	42	21	20	25	9
ATCGGAACGTAAACCTTA	-	15416	STM14_0016	18	18	23	45	36	0	23	10	46	30	19	31	0	4	24	10	24	11	26	12
ATCCTTACCCCCAGCTGA	-	15426	STM14_0016	68	114	101	54	91	110	100	136	102	106	96	149	73	73	76	96	87	113	58	53
ATAAGAGATGGTGCTGAA	+	15445	STM14_0016	0	2	1	0	0	0	0	0	0	0	3	4	9	0	0	0	0	2	0	0
ACGCGTCTCTATCGCAAC	-	15456	STM14_0016	134	121	101	100	127	105	105	136	120	136	83	178	68	87	122	235	125	101	123	138
ACTCCAAAGACACCAACC	-	15456	STM14_0016	27	5	7	20	4	25	15	12	2	6	2	9	0	13	4	0	11	12	9	20
TCCACGTCATAGCATACA	-	15456	STM14_0016	16	24	30	13	33	19	22	0	27	30	34	26	39	21	30	14	50	14	9	27
CCTTCACCCATACATAGC	-	15459	STM14_0016	17	12	4	9	0	0	2	32	3	13	5	17	0	7	11	7	3	14	5	8
GACACCCCGTATGAAGTT	-	15461	STM14_0016	18	8	1	6	6	4	11	3	13	5	8	7	7	12	2	15	11	14	8	8
CTCTGGTTAGATATTCAC	-	15461	STM14_0016	21	8	8	17	12	27	11	11	12	33	17	6	7	6	12	0	9	15	10	5
GCTCCAGGACCCTTCAAA	-	15481	STM14_0016	23	28	37	22	58	41	12	49	22	41	35	50	25	21	27	58	31	56	22	32
CACCAGCTCTTCGCCGTG	-	15514	STM14_0016	14	22	17	33	15	18	21	17	14	31	20	16	12	26	18	13	7	14	12	20
CTTCAGCCGAGGACGACT	-	15542	STM14_0016	17	15	6	35	12	29	19	27	10	16	20	13	0	16	21	30	18	20	28	16
TCAGAATATGAAACCTTC	-	15550	STM14_0016	50	62	31	58	43	86	45	54	36	52	50	77	41	59	34	45	45	75	52	41
GTTGCGCACACCCCCACT	-	15701	STM14_0016	16	37	18	42	30	49	42	50	33	24	18	30	19	29	29	52	11	20	16	26
TTCTATCCACACCAAATA	+	15791	Intergen_0014	12	1	3	0	11	5	8	0	3	3	6	4	0	0	0	0	0	6	4	6
CCACACCAAACGTACCCT	-	15799	Intergen_0014	6	1	0	0	0	0	0	0	2	8	0	3	10	2	0	0	0	0	2	6
CGGCCCACCGAGGTCACA	-	15809	Intergen_0014	16	13	12	15	12	4	27	13	10	27	13	19	4	13	0	4	23	11	2	11
CAGGCTTCCGCCCATTGA	+	15860	STM14_0017	5	1	8	10	10	9	9	0	4	3	0	7	13	11	4	8	4	9	1	4
TCTGTTGCCTCGCACCTT	-	15871	STM14_0017	3	22	7	7	2	5	19	9	10	22	3	18	4	8	10	6	2	3	5	16
CCCCACGTTTCAAAAGCA	+	16107	STM14_0017	36	41	16	26	26	11	18	20	31	10	29	28	11	27	16	4	13	32	22	22
CTCCAGCCAACTGCTGAG	+	16112	STM14_0017	18	21	15	17	14	8	13	16	5	9	22	18	14	1	11	29	22	9	32	18
TCATTAGCCACTCAGTCA	+	16112	STM14_0017	1	6	1	0	0	6	6	9	0	8	4	0	0	0	3	3	5	4	5	0
CACCGATAAAACCCCGGG	+	16112	STM14_0017	13	14	11	11	4	10	10	19	28	27	13	20	12	20	16	12	9	19	5	4
GCCATTGACGGCCAGTTC	-	16120	STM14_0017	167	149	141	139	138	119	137	116	142	133	139	135	109	81	93	170	145	121	91	171
TGGACACTCTTCCCTAAC	-	16120	STM14_0017	119	58	61	49	69	17	62	42	54	63	100	88	61	62	46	35	70	51	79	71
CCTTCGATATGAATCGGC	-	16120	STM14_0017	21	16	16	11	10	9	28	0	13	16	16	16	16	28	23	0	7	26	14	19
GAGCCCTTACATCAACAG	-	16120	STM14_0017	1	3	0	0	9	0	7	0	3	4	5	11	8	8	9	0	1	15	0	0
GGCGGTGAGATGTCGGCC	+	16211	Intergen_0015	35	40	30	20	37	36	26	28	15	27	35	19	32	18	45	35	23	13	23	35
TCTAATCCGCCCCGCCGT	+	16211	Intergen_0015	16	11	7	23	12	7	8	12	8	5	9	14	5	12	15	16	7	8	13	4
TTACCTTTCGGTAACCGC	-	16219	Intergen_0015	4	7	3	10	5	12	1	10	10	2	3	3	4	10	15	0	21	12	1	0
CGATGAACTATAAGATAT	+	16246	Intergen_0015	2	2	4	0	15	21	8	6	5	4	1	5	17	12	0	11	4	0	2	2
GGCCCATGCTACGCCGAC	+	16256	Intergen_0015	148	131	162	171	120	186	129	116	169	165	162	151	135	118	158	154	184	174	165	151
TATTTACCCATTTCGCAA	+	16256	Intergen_0015	117	79	110	138	142	81	118	118	155	98	135	104	98	80	123	93	129	131	93	80
CCTCATCCCACCATGGAT	+	16256	Intergen_0015	50	43	52	65	42	44	33	36	57	37	53	112	34	23	41	59	42	95	63	50
CCTCGCCCCGCGTCCAAA	+	16256	Intergen_0015	57	36	41	33	27	12	34	34	39	67	43	40	5	22	15	84	46	81	30	27
CGCCGACCCCGCCCCACC	+	16256	Intergen_0015	4	12	2	3	0	0	3	0	0	6	2	3	5	3	0	6	1	8	1	5
AAAAAATGATATAACGCA	+	16256	Intergen_0015	7	7	10	5	9	8	10	22	2	21	9	15	0	10	14	24	6	16	9	12
GCCACTTATGGGTAAAAT	+	16256	Intergen_0015	0	9	4	4	29	11	0	20	1	18	4	6	0	2	0	0	0	5	1	1
GGCTGCCCCAACCACACT	+	16257	Intergen_0015	0	2	4	0	0	10	0	0	0	0	1	3	0	1	0	0	0	3	2	11
TAGCCGTGCACGCCACGC	+	16261	STM14_0018	103	85	111	87	88	69	98	109	64	70	74	104	100	49	60	170	113	101	99	110
CTGTAAGCGCAGGCTTCC	-	16264	STM14_0018	62	79	53	66	78	62	57	37	35	59	48	45	21	34	65	43	53	83	30	39
ACATCCCCGAATGCACGT	-	16264	STM14_0018	27	19	22	78	27	30	29	17	10	31	11	40	14	37	14	42	21	23	18	46
GACAATAATGGGCTGAAC	-	16264	STM14_0018	1	5	9	8	0	7	18	3	6	0	2	0	0	3	0	0	1	3	0	5
GCTCGCGAATGTGCCGAA	+	16266	STM14_0018	75	96	66	101	42	79	74	89	74	55	70	115	52	16	68	162	89	39	82	70
ATCGGTCGCCCGCACGGT	+	16267	STM14_0018	14	26	17	19	13	21	15	23	18	10	20	18	26	9	25	14	22	15	5	16
TCCCCAATAACAGCCGGT	+	16271	STM14_0018	28	51	26	22	7	21	23	47	30	16	23	57	15	25	26	33	21	28	14	29
CCTCGCGTAGTTGACTAT	-	16275	STM14_0018	68	68	47	85	114	76	37	54	80	71	61	88	75	49	83	56	62	72	54	80
CAGCAACGTGTTGCCCAT	-	16279	STM14_0018	2	2	3	0	0	3	0	0	3	4	3	7	3	2	0	0	0	0	6	3
TGTCGAAACGACTCACCT	-	16279	STM14_0018	15	12	4	5	0	0	3	18	8	0	7	3	16	14	0	7	2	31	9	8
TGTATAAAGTACTAAAAA	-	16332	STM14_0018	6	3	9	11	2	15	4	4	6	9	3	0	11	2	6	0	4	4	1	10
CATCCGCTGGCGGGAAAC	+	16334	STM14_0018	68	49	78	37	68	47	52	34	35	60	63	90	54	36	51	36	73	68	68	49
GCCCCTGTCCGCCCCATA	+	16335	STM14_0018	0	3	4	0	4	19	0	0	0	0	2	28	4	4	3	14	0	0	6	1
CGTCCCCCGTTGGTCTCG	+	16339	STM14_0018	59	48	52	58	25	21	48	60	57	47	39	90	64	39	47	38	44	43	41	98
CAGGTCCAGCTACGAAGA	+	16339	STM14_0018	45	53	39	55	38	19	51	39	58	76	28	35	42	41	39	9	33	25	14	25
TTCCAGTTAAGAGGACTG	-	16342	STM14_0018	2	6	0	0	0	7	0	0	2	0	0	0	0	0	0	8	0	5	3	0
CGTGCTTATCTGTGCCCC	-	16347	STM14_0018	11	15	27	0	22	17	6	24	11	15	13	7	17	8	17	26	25	12	15	41
TATCACGAATACCAATAA	-	16348	STM14_0018	8	1	7	7	13	7	7	0	2	21	5	3	14	0	7	20	6	11	4	14
CTTCATCCCCATGAGCAG	+	16352	STM14_0018	43	22	40	38	28	27	34	14	39	47	57	22	19	24	29	38	44	72	61	30
ATATAAAGTGAAACAGCT	-	16353	STM14_0018	6	1	9	12	11	12	8	3	16	14	9	25	26	0	10	0	7	19	14	7
CCCCGACTGTCGCTGGCG	-	16353	STM14_0018	21	13	5	6	3	11	2	8	7	1	6	0	9	3	3	17	1	13	0	13
ACGGATCTAAACATCTAC	-	16438	STM14_0018	18	21	6	18	6	0	15	0	5	8	8	9	14	19	18	20	13	21	19	16
TGCAATATTACGAACTGC	+	16480	STM14_0018	226	183	157	144	195	135	207	107	183	174	197	182	143	143	171	93	119	198	153	137
TTCTGTGGGCTTAGTTCG	+	16507	STM14_0018	41	57	61	59	45	45	59	41	42	42	62	114	28	20	45	71	33	45	56	56
GCCAACATAAATATCTTA	+	16512	STM14_0018	12	23	23	34	0	4	18	16	29	13	26	15	0	25	27	29	5	14	31	31
GCCAGGCCTCATAAAACA	-	16520	STM14_0018	3	5	5	7	3	4	6	5	7	14	8	3	0	0	0	21	2	8	0	7
CGAGCTGACTTGCCGCTC	-	16525	STM14_0018	30	39	32	46	36	21	45	49	21	44	38	39	29	39	34	28	29	35	51	34
ACGCTATCTGCATTTCCC	+	16611	STM14_0018	43	52	37	76	49	74	58	54	19	52	28	53	25	38	28	40	33	50	54	29
TGCCTTCACTCGGCGGAT	+	16637	STM14_0018	21	31	36	49	62	26	24	18	27	44	34	47	31	42	31	24	53	26	44	24
CGATTCCTACTGCAACTG	+	16650	STM14_0018	0	2	0	0	0	12	2	0	0	0	0	0	0	0	0	0	0	0	0	10
GACGCACGTATATAGCAA	+	16664	STM14_0018	0	2	5	4	0	2	6	0	1	3	3	9	4	4	0	0	0	7	8	1
GTATGTATCTATGAAACA	-	16679	STM14_0018	14	26	29	29	30	25	18	22	13	24	26	37	11	43	25	26	22	32	40	40
TCCCCCCCGGGACCTTCC	-	16679	STM14_0018	89	36	66	70	45	65	51	39	70	82	52	80	30	39	50	62	23	57	49	26
ACAAATATTCCACAGTTG	+	16682	STM14_0018	4	2	8	0	0	0	4	0	0	0	0	4	0	0	0	0	0	0	0	0
TATAGCAAGCAAGGATGA	-	16684	STM14_0018	35	32	22	47	18	17	26	14	22	34	47	40	73	32	35	26	26	18	26	16
ACCCTTACCAACCGCGCC	-	16692	STM14_0018	165	179	131	184	128	182	193	138	170	130	133	200	153	91	217	109	139	142	120	160
ACACAGACTACCATTACC	-	16715	STM14_0018	428	288	436	415	374	297	341	346	331	424	410	390	354	291	394	475	462	378	426	452
CGGTAACTCGAAAATCCT	-	16717	STM14_0018	25	20	15	27	14	8	32	9	15	32	33	22	38	24	29	17	33	13	10	15
ATCCGTTGCGCGACGTAC	-	16719	STM14_0018	29	21	43	43	39	34	19	11	29	31	41	35	13	35	11	25	38	35	32	19
GCCACCTGCCATATTCCC	-	16719	STM14_0018	57	39	47	35	54	62	46	33	58	62	41	68	76	44	59	63	52	70	47	53
TGCAGTCCCATTTTGAGC	-	16747	STM14_0018	41	25	19	8	7	26	17	51	16	38	28	29	22	35	25	30	14	45	18	18
TGCTGCAGGACCCAAACT	-	16763	STM14_0018	51	24	44	14	35	42	42	48	37	19	39	33	46	19	31	16	40	40	29	29
TCCGGCCAGCCTGCCCTC	+	16777	STM14_0018	15	4	2	18	5	19	16	14	4	15	7	16	0	9	5	9	1	9	6	3
TTATGGTAAGGCGACGTC	-	16825	STM14_0019	9	11	23	20	15	30	7	4	11	6	11	12	2	5	8	11	23	13	12	26
CTATTTACGAATACGAGA	-	16834	STM14_0019	33	30	19	38	5	16	29	6	29	26	32	30	13	1	8	26	29	19	12	20
CGCACGTCTGCGCGCCGA	-	16835	STM14_0019	39	27	30	26	46	37	67	29	38	15	15	43	18	5	47	55	31	22	28	45
CCAATCTACGCCAACACG	-	16837	STM14_0019	36	49	53	62	24	41	47	63	44	71	64	58	1	28	58	31	55	40	49	48
CACAGTACGTGGCGTTCA	-	16837	STM14_0019	85	76	64	83	76	75	73	49	62	62	52	90	57	39	81	85	117	93	42	45
GCAGCTACGACCATTTAT	-	16844	STM14_0019	19	40	15	26	29	57	38	23	23	35	37	59	16	23	36	44	16	30	18	37
GCGCTGCCGCAGAAACCA	-	16844	STM14_0019	23	15	28	13	13	42	23	27	10	30	27	26	21	17	19	48	18	41	28	30
TTTACTCCTCCCTCGATT	-	16844	STM14_0019	5	4	18	25	12	2	15	13	20	31	17	13	26	8	14	0	30	13	5	49
AAGCACCAAATAGCTCAA	-	16878	STM14_0019	7	15	8	10	4	15	21	4	6	13	10	14	0	12	17	8	22	11	11	5
CCCCTCACTCCATGCTCG	-	16922	STM14_0019	32	17	11	38	10	18	13	0	22	15	20	33	9	2	23	19	20	5	26	27
ATTAAGACACGCGACTGC	-	16947	STM14_0019	4	9	13	8	5	16	12	1	14	12	11	4	20	10	13	15	18	11	33	27
TATTCACCTTCCCGGTGG	-	16950	STM14_0019	17	7	6	19	26	11	6	0	13	11	13	16	0	7	7	14	13	18	16	5
TACATCGAGGCCCTACCA	-	16998	STM14_0019	43	45	53	73	35	53	52	38	49	56	62	77	43	28	52	76	59	62	49	42
ACCGTTGGGATTTAGCTG	-	17137	STM14_0019	9	28	15	21	17	22	22	17	27	21	14	30	11	19	17	10	28	47	17	10
CCGAAATATACCATAAGT	+	17351	Intergen_0017	2	0	5	2	8	16	5	0	4	0	3	0	2	3	0	0	0	4	0	0
CGCGCCCACCCACCTATT	+	17358	Intergen_0017	0	2	2	0	0	0	0	0	3	0	0	0	0	4	0	0	0	0	0	0
TCTATGGACTTCAAGCGC	+	17438	STM14_0020STM14_0021	0	1	1	12	0	0	0	0	0	5	0	0	0	0	0	0	0	0	0	0
GGTAGTAACATCGCAGCA	+	17448	STM14_0020STM14_0021	33	31	23	28	31	28	38	25	28	33	23	58	30	28	17	39	19	45	22	34
CCCCAAACGCACCCCACA	+	17448	STM14_0020STM14_0021	12	7	15	13	0	10	4	7	9	23	4	26	21	3	7	6	12	0	2	1
GCTGAACACATGTACCCA	+	17492	STM14_0020STM14_0021	22	7	2	15	0	0	5	0	12	3	7	8	0	5	6	5	7	14	4	2
GCTTTGTTACGCCCTAGC	-	17502	STM14_0020STM14_0021	1	2	3	0	0	0	3	0	0	0	0	0	0	0	6	0	3	11	0	2
AATCTGCAACTCTCCGCA	-	17583	Intergen_0018	8	5	3	4	5	0	0	10	11	0	0	10	0	0	0	8	0	0	0	3
AGACATCGTGAGCGCAGG	+	17585	Intergen_0018	6	17	25	6	20	19	14	5	29	20	19	16	12	17	7	35	28	32	17	34
CACCGACACCAGCTCCAA	+	17694	STM14_0022	8	7	2	0	2	0	10	0	7	0	5	11	5	0	9	5	10	10	5	8
ACCCGGTCACACATTGCC	+	17705	STM14_0022	57	48	67	68	63	101	49	68	74	50	74	92	44	37	62	56	37	91	49	60
TACACCACTTTAACCACT	-	17736	STM14_0022	4	3	2	0	8	1	0	11	8	7	2	0	0	13	11	0	2	5	11	0
GTAAACCCAAAGATTCTA	+	17817	STM14_0022	23	17	34	17	16	21	17	7	38	25	35	18	27	29	32	41	38	18	24	15
GCCAAAGCGGTGTCATCA	+	17822	STM14_0022	43	59	65	40	63	34	74	68	50	81	32	68	32	28	36	85	67	42	64	86
CAGCCAGACCAACCCATT	-	17830	STM14_0022	0	1	4	2	0	0	3	0	4	0	3	0	0	0	0	0	8	0	2	5
CGATCGAGCGCAGGCGAC	-	17830	STM14_0022	14	12	5	11	0	9	4	0	4	13	5	9	0	4	4	0	6	19	0	0
GACCGACCCAGACATCAC	+	17842	STM14_0022	141	100	153	178	128	134	103	138	163	92	125	162	179	110	187	199	125	139	124	159
CTTTACCGTTTCGACCGA	-	17858	STM14_0022	18	10	10	3	23	11	26	18	7	6	8	4	0	1	21	0	9	16	5	5
GCCCTTGGGATGGCTGGT	-	18029	STM14_0022	47	30	41	49	33	14	43	11	30	50	27	34	16	18	27	9	51	38	35	32
GGCATCACGGGAAGTCTC	-	18029	STM14_0022	17	18	29	32	20	23	18	14	22	24	30	17	2	21	31	20	15	8	28	27
CTGTCTCGTAATTTCCAC	-	18029	STM14_0022	29	21	27	28	47	24	15	35	11	25	24	9	3	16	11	14	21	31	30	23
GATCCTTCGACTACCATT	-	18107	STM14_0022	30	25	26	33	8	36	36	55	37	43	55	47	25	37	53	72	42	40	74	60
TCGCGACACGTGCAGTAA	+	18109	STM14_0022	150	154	186	190	85	142	141	141	129	108	156	161	94	108	161	165	123	136	143	123
GCCTCGCCTCCCGGATAG	-	18117	STM14_0022	65	69	107	96	42	97	90	77	64	75	101	92	74	84	124	77	70	75	105	94
CTGCCCACGGGTAACGAC	+	18187	STM14_0022	22	11	18	31	27	33	40	10	15	19	17	24	17	5	12	51	14	16	9	8
AACAATGTTAAGCGCCTG	-	18216	STM14_0022	53	57	52	44	74	75	33	15	45	43	62	78	37	41	58	66	58	27	78	52
GGACCGCGTCCGTCGCAT	-	18216	STM14_0022	31	26	39	30	27	26	27	21	29	34	35	28	32	12	32	58	27	14	30	7
GTCGGGCCCCGCAACTTA	+	18216	STM14_0022	0	0	0	0	0	0	3	0	0	5	0	6	4	0	0	0	0	0	0	0
CCCGAGCGCGTCAGTTCC	-	18218	STM14_0022	56	64	68	76	91	59	62	86	54	61	42	83	35	25	65	65	44	83	73	71
GAGGTTCCCAGAAGGGTG	-	18284	STM14_0022	52	64	28	54	23	49	40	25	37	46	39	61	32	59	61	58	40	63	50	46
GAGTGCACCATTATTGCA	+	18304	STM14_0022	79	89	41	76	126	89	90	75	79	71	88	130	51	47	106	92	84	82	80	76
GCGAGGATGTTACCTTTC	+	18513	STM14_0022	132	87	106	144	153	105	118	54	134	73	142	132	110	131	123	146	160	126	125	119
ACGCGGTAGCTTTCCCGC	+	18513	STM14_0022	205	139	202	182	144	236	257	228	234	178	277	253	190	146	202	171	170	166	227	199
CGTTCAATGCCATACACA	+	18513	STM14_0022	79	46	75	74	52	31	68	49	68	88	94	89	22	39	74	84	77	37	73	43
GACCACTTGCCTCCACGC	+	18528	STM14_0022	28	30	31	26	57	53	15	41	27	35	22	55	14	30	71	41	43	78	35	44
AGTGGTTAGCGTAACCTT	-	18536	STM14_0022	21	12	28	18	33	19	13	7	20	28	25	24	0	19	24	15	28	12	19	23
CAACGTCACTACTGAGAT	-	18536	STM14_0022	70	39	41	29	19	36	23	41	35	37	30	61	8	24	28	80	35	36	35	69
CCACCCACCCCGGTCCCA	-	18629	STM14_0022	34	38	37	12	30	26	20	33	27	29	28	36	36	31	46	33	19	67	52	46
TGTGGCTTACAGACAAAG	+	18680	STM14_0022	51	59	51	12	34	30	46	29	31	29	58	67	42	38	17	42	64	24	46	33
ACAGCTGCCCCAGGACCC	+	18764	STM14_0022	31	38	37	35	31	54	39	22	24	43	26	30	56	33	25	16	30	5	21	25
CACCTCGACCCCACCTAT	+	18811	STM14_0022	109	109	84	98	59	71	79	43	87	96	91	91	94	70	88	58	66	82	100	68
GAAATCCGAATGATTTCC	+	18876	STM14_0022	20	29	42	5	18	23	29	20	38	30	39	44	7	35	27	38	39	8	41	32
GTCGTAATACCGTGATAC	-	18920	STM14_0022	101	115	120	97	65	59	110	74	122	146	118	148	84	81	130	97	99	142	149	88
CTGTTATTGACCACAACT	+	18935	STM14_0022	71	92	54	95	49	150	59	50	96	104	63	127	50	91	95	56	97	109	68	110
AACATTCATTTCCCGCAT	+	19039	STM14_0022	26	18	9	22	14	15	20	12	17	23	36	45	35	13	55	21	11	22	26	11
TGGTACCCCCCTCTCCGA	-	19047	STM14_0022	17	33	20	15	35	46	16	21	9	40	17	8	8	14	20	40	16	8	19	19
ACCTAGCCAGGTACGGCA	-	19059	STM14_0022	143	165	186	202	121	108	144	157	153	146	154	147	159	118	140	80	126	164	153	191
CCATTTGAAAATTGCGCG	-	19059	STM14_0022	39	13	37	46	37	35	49	33	41	21	33	45	51	22	39	22	29	35	42	20
ACAGAACCTAGCTAGTAC	-	19066	STM14_0022	257	178	228	267	201	191	265	211	265	223	271	252	187	162	280	258	246	182	202	221
TGCAGGACATGGGGCTGA	-	19169	STM14_0022	149	137	135	157	100	141	154	242	170	137	172	201	122	83	143	139	143	187	139	128
CGCTCCAGATCAAAACGC	-	19263	STM14_0022	27	27	13	33	10	34	23	33	23	22	25	9	6	9	30	10	22	32	14	29
GGGCCGACCCAAGCTGTC	-	19278	STM14_0022	52	88	65	60	47	74	37	33	32	56	75	111	58	27	60	61	70	49	72	80
GGTACCCATCCCTGACAG	-	19536	STM14_0022	72	73	118	102	66	55	117	102	90	110	89	106	104	53	96	45	75	80	94	74
GACCAAATCGGCGGCAGG	-	19572	STM14_0022	31	33	35	22	48	42	53	52	59	22	31	30	31	42	31	27	42	32	40	40
ATCCGTCTAAAAGACACG	-	19572	STM14_0022	75	78	83	100	103	112	84	166	123	79	94	75	86	80	99	76	70	66	129	115
ACCAACATACGCAACCGT	+	19582	STM14_0022	106	129	121	143	83	125	113	150	135	108	116	167	133	113	140	143	106	85	108	149
CTGTAACCAAGCAGCCAC	+	19614	STM14_0022	13	17	13	18	13	16	28	23	9	23	24	18	10	14	11	57	6	32	7	28
GTACCCCCCTCGGGTATA	+	19682	STM14_0022	21	53	39	22	61	45	40	47	40	62	42	94	49	30	37	24	60	32	45	40
TCCAACCACCGCATCACA	+	19682	STM14_0022	52	36	58	15	30	37	44	68	22	32	28	55	26	41	41	66	55	24	42	46
AAACTGCCACGTCACGAC	+	19682	STM14_0022	8	12	21	0	24	17	23	12	16	12	14	24	12	0	6	16	28	24	13	6
AGGAGCATTACGACATCG	+	19682	STM14_0022	37	25	34	41	69	29	15	16	25	29	12	41	22	4	20	30	21	76	41	27
GACGAAGAACCTCTTCCA	-	19747	Intergen_0019	7	2	4	0	12	0	8	0	0	5	0	0	0	0	11	0	5	0	0	0
TGCACCTTTTAAGCCCAA	-	19747	Intergen_0019	34	29	30	37	35	19	18	6	49	34	56	41	44	51	55	46	25	35	36	26
ACCGATAACTCCACGGCC	-	19752	Intergen_0019	63	61	54	43	48	46	61	70	46	35	59	56	70	34	65	45	52	84	34	88
CATTAAACGGCCATGCGA	+	19882	STM14_0023	104	111	120	134	51	63	118	68	95	134	124	128	56	85	103	180	107	67	99	85
AGTGAAATACAACCGGTG	-	19911	STM14_0023	24	41	74	39	27	52	33	78	41	41	47	66	12	60	75	33	48	49	59	44
CGCGACCTGGGGCCCCAA	-	19911	STM14_0023	48	51	67	59	51	75	46	61	65	77	64	93	42	35	58	63	62	52	30	67
AGCGAAGTAAAAGACCAT	-	19926	STM14_0023	0	0	4	0	0	0	0	8	3	0	0	0	0	0	0	0	0	0	0	0
GAGCACCCCCCAGTATAG	-	19956	STM14_0023	69	29	50	23	49	46	38	57	61	36	44	41	23	39	56	78	77	39	45	29
TAGGAAGTGTTTCAACAC	-	20079	STM14_0023	64	74	86	144	88	82	96	103	70	72	84	107	59	52	90	82	94	57	85	145
TTCAGCACCCCGCGTCTA	-	20216	STM14_0023	1	19	16	0	9	0	16	5	7	20	13	29	9	0	28	13	11	21	14	0
TTAATAGTCATCGATATC	-	20346	STM14_0023	270	236	303	389	266	269	298	318	279	271	326	303	227	246	297	345	306	394	302	370
ACACGGATTCCCGTTGCC	-	20377	STM14_0023	67	57	58	42	67	70	76	69	66	51	51	68	45	53	60	87	34	69	70	73
AGAGCGGGTGCTTCCACA	+	20634	STM14_0023	43	48	57	74	78	110	64	94	82	79	92	63	85	56	73	137	75	66	64	58
ACTACCTGTACTGATATC	-	20812	STM14_0023	41	62	61	29	40	37	60	73	56	68	56	107	53	68	37	72	60	68	66	65
CACCCCATGTCCCGCCGT	+	20869	STM14_0023	182	149	164	149	165	101	164	139	174	175	117	183	166	94	200	189	182	191	190	166
GTCCCCGCCTCAAACCGC	+	20941	STM14_0023	227	132	188	109	201	143	210	201	260	171	229	231	216	102	242	139	261	156	198	153
ATTGACACCTAACTAGTC	+	20941	STM14_0023	25	23	26	62	39	32	24	17	32	43	40	29	37	47	32	78	45	63	44	48
CAACTCCGTCCCCTACCA	-	21032	STM14_0023	127	65	100	67	71	60	94	109	137	108	112	91	73	81	131	85	121	121	111	95
TCCCGCCGGAGACCTACT	+	21064	STM14_0023	126	101	79	80	98	157	93	84	106	96	83	120	87	69	61	105	84	81	116	69
TACTACTAGGGGAGCACC	+	21250	STM14_0023	323	326	345	333	273	299	274	358	299	273	303	346	254	285	335	302	353	335	269	394
TACTACTAGGGGCGCACC	+	21250	STM14_0023	0	2	2	0	0	1	1	0	1	0	1	2	0	0	0	0	0	1	0	0
AAAGAATCGAGCTATCAG	+	21255	STM14_0023	0	2	3	0	4	16	6	0	1	3	2	0	5	7	0	7	4	4	7	0
AAGCCCGAAGCTAGAGCT	-	21258	STM14_0023	116	105	126	77	91	81	112	77	94	102	90	155	68	78	102	139	103	95	88	123
GTGGCGCTGAACCTTTTG	+	21440	STM14_0023	29	33	52	47	34	48	46	37	58	67	53	22	27	31	71	52	50	67	65	35
GCCTGCGTACGCGCCGAC	+	21440	STM14_0023	26	20	42	19	21	33	12	24	46	25	40	56	25	22	44	43	33	38	22	20
TTCCCCGTGTTACCCTTC	-	21513	STM14_0023	29	32	37	54	15	34	25	34	62	32	48	38	44	41	35	33	51	33	33	42
CCATAAAGCCTCCGGCCA	-	21545	STM14_0023	70	62	79	91	52	53	71	58	83	62	86	90	63	53	85	54	98	100	89	83
CCCGACGCACGCTATCTT	-	21570	STM14_0023	67	64	62	67	82	73	89	48	81	54	86	54	73	74	80	66	60	39	103	96
CGAAAGACCGTGCCATTG	-	21704	STM14_0023	470	398	544	512	517	401	503	316	403	546	511	578	285	288	532	489	511	423	550	548
ACTACCGCAACTTGAGCT	+	21751	STM14_0023	36	26	29	13	46	8	45	17	22	5	36	38	7	30	19	35	31	38	20	14
TTTTGCATCGTGTCGTAC	-	21824	STM14_0023	39	48	57	27	9	28	41	19	31	63	36	18	57	22	41	41	37	24	48	49
AACCAACGCGCCTGTATC	-	21824	STM14_0023	21	32	32	44	45	43	69	8	29	36	22	21	27	30	40	49	31	33	30	24
TCCTTACCAGTCCTCAAA	+	21884	STM14_0023	60	73	80	101	101	93	86	61	116	70	95	99	91	47	96	74	75	79	73	86
CCCCAGTAATAAACGCTA	+	21919	STM14_0023	66	65	96	56	104	94	58	96	74	49	74	85	67	59	81	52	73	66	84	88
CCGTACACCGGCCACGGT	+	22217	STM14_0023	161	148	177	179	156	233	160	133	205	160	174	179	136	92	187	190	199	180	162	167
CTCAGTCACTCTACGGCA	+	22220	STM14_0023	94	59	27	68	48	29	65	51	18	62	50	75	24	20	38	33	37	50	43	38
GCGCAGACAATGAACCCG	+	22220	STM14_0023	16	11	15	11	28	9	19	7	12	21	22	26	18	2	12	6	24	19	14	5
TTGTTAAGACCATTCAAC	-	22433	STM14_0023	36	27	28	20	32	17	47	30	27	27	35	21	21	29	33	7	28	19	42	52
CACCCCATTGGACCGCGC	+	22450	STM14_0023	80	48	53	50	33	67	45	13	54	72	46	54	43	38	27	168	43	53	49	57
AACCGAAGAGGCCGGGGA	+	22548	STM14_0023	0	1	0	0	1	1	3	2	3	4	3	4	1	0	1	1	2	0	0	0
AGTTCGCATCAATCACGC	+	22549	STM14_0023	61	73	71	96	60	85	53	63	76	77	51	126	37	60	50	32	64	61	38	69
AACAAAAGCCCCGGAATT	+	22549	STM14_0023	9	5	3	3	5	0	6	2	0	5	4	7	6	2	3	14	0	4	3	0
CGTGCACGGTACCCTTGA	+	22564	STM14_0023	3	13	6	0	2	5	0	7	0	10	2	0	0	1	0	0	0	3	5	0
GACAAATGATCATGACCC	+	22574	STM14_0023	75	73	69	48	64	71	59	58	64	50	69	122	119	44	55	82	59	43	77	80
GAGGCCAGCGGCTAACGT	+	22584	STM14_0023	19	21	24	5	24	20	15	21	34	22	21	29	27	22	32	23	21	41	14	6
TCCCAGTGAAAGCCTTAA	+	22584	STM14_0023	26	11	40	20	11	16	11	7	21	23	14	24	3	10	19	18	28	19	15	43
ACGATGGATAAGCAGTGC	-	22592	STM14_0023	160	159	137	157	151	86	125	90	141	157	147	244	149	95	117	112	156	163	151	190
CTACACGTCATCTGGCGG	-	22616	STM14_0023	37	28	11	15	14	23	19	15	13	17	30	11	11	10	9	18	16	46	37	22
AGTAACCCAACATGCCCC	-	22659	STM14_0023	60	48	51	47	68	51	60	16	34	56	53	44	70	48	39	36	30	35	58	65
CGACTCCTTAGCCCTGCG	-	22659	STM14_0023	30	17	12	27	43	9	38	45	17	34	28	30	22	24	4	21	17	38	25	30
TCACGAACTCAGCTTCAC	-	22664	STM14_0023	38	32	27	42	44	0	20	23	15	21	39	16	54	30	42	24	53	47	28	36
GGACTTGCCCCGATGATA	+	22683	STM14_0023	13	8	11	5	7	0	15	0	9	29	12	19	0	4	16	0	16	7	6	5
TCCAACCCTGGCTAGACT	+	22715	STM14_0023	19	33	12	28	14	17	41	9	9	29	11	22	1	5	5	15	20	9	18	20
TATCAACTTTCCGACGCA	-	22735	STM14_0023	37	53	60	47	28	63	54	7	49	42	84	85	94	12	52	62	62	39	49	71
AAATTCCGAATAACGCGA	-	22738	STM14_0023	80	76	82	116	72	93	109	122	106	127	96	113	125	74	167	96	109	140	83	127
CCTCAGTGACACACTCTA	+	22752	STM14_0023	75	69	54	87	50	25	67	79	70	57	78	105	47	41	64	185	73	128	86	53
ACCCGCGTCAGTTATTCA	+	22790	STM14_0023	6	14	11	4	17	3	7	10	4	3	2	13	0	11	8	6	0	10	3	6
CACTGTGGCCCCGTCGTT	+	22790	STM14_0023	0	7	4	0	6	0	4	6	0	0	2	0	0	0	0	6	0	0	3	0
CACCAGTTGGTCGCACAT	-	22795	STM14_0023	130	120	152	127	117	133	140	183	125	147	119	169	64	118	103	120	154	149	111	176
CCTCAATCCGCTGCCTTA	-	22798	STM14_0023	65	54	63	61	94	109	63	67	94	124	70	92	43	77	85	60	90	36	78	93
GTCGACCACACTGTGTTG	-	22798	STM14_0023	68	96	54	80	69	57	43	126	52	67	79	82	71	68	66	83	80	124	82	34
TCAAAGGTATAGGCTATC	+	22836	Intergen_0020	3	1	0	0	0	0	2	0	0	3	0	6	0	3	0	5	1	0	5	7
CGAATACAGCCGCCCGGG	+	22841	Intergen_0020	30	28	26	18	54	20	19	44	24	47	43	38	21	22	40	46	33	28	29	19
CACATACTACGATCCCGC	+	22851	Intergen_0020	6	2	4	5	12	0	1	0	0	3	2	0	19	0	0	5	9	12	2	13
TCTAGTGCATTGTACTAC	-	22857	STM14_0024	33	35	33	41	44	68	49	77	43	86	50	59	43	63	53	52	39	47	52	59
GACACCCGAACTATAGTT	-	22894	STM14_0024	62	53	46	43	47	67	41	53	67	54	57	85	35	56	48	71	54	49	37	74
ACGAAGCCCTATAATTGG	-	22894	STM14_0024	12	13	8	16	15	11	7	16	19	29	12	20	27	27	28	0	8	14	15	17
AATTCTAATTGGTAGCCA	-	22907	STM14_0024	4	3	0	0	4	0	0	0	5	11	4	0	0	5	0	7	1	4	2	0
TCAAGCCCCGTTGCTAAA	-	22907	STM14_0024	3	6	0	9	0	0	4	5	4	6	0	3	0	5	7	0	0	12	4	4
ATTACTTACTCCGCACAT	-	22918	STM14_0024	20	12	17	33	27	26	16	22	38	8	34	21	8	33	35	46	25	12	43	50
TGGGCCCAGGCAGGAAAC	-	23026	Intergen_0021	130	108	122	123	90	97	93	90	103	113	105	144	92	67	117	76	115	60	127	82
CCTCCCTGCCTCTGTTAA	+	23064	Intergen_0021	31	33	26	20	52	7	32	16	25	44	27	14	13	32	26	23	20	10	24	12
AAAGCTTAAGCGAGTCCC	-	23070	Intergen_0021	5	3	10	0	8	1	3	0	12	5	7	0	0	0	8	0	1	0	1	0
CCGAGCTAGCGACCCGAC	+	23075	Intergen_0021	16	44	27	41	32	31	27	23	24	12	25	59	21	13	26	17	26	21	25	51
TTAGCAGTCAATCCAGCC	+	23075	Intergen_0021	2	3	8	9	0	16	8	11	15	4	0	9	13	3	0	13	10	6	6	2
CTCAGGATACTCACTCCC	-	23083	Intergen_0021	20	20	32	12	9	42	30	24	30	37	29	39	45	16	12	10	29	28	37	30
CTACCTACGCCTTTTTAT	-	23083	Intergen_0021	5	4	1	6	8	3	3	0	4	4	5	4	0	2	3	0	8	0	0	1
CTCCACTTGCCTGCGCTC	-	23083	Intergen_0021	27	10	11	41	6	6	7	1	2	4	19	10	21	0	5	18	3	12	1	22
CACGTGAGGACCTGCTGA	+	23183	STM14_0025	47	81	98	92	91	63	103	92	104	107	81	129	70	27	93	101	88	113	67	98
TTGAGCACATTTACCCAG	+	23220	STM14_0025	7	9	9	9	8	12	0	25	7	11	7	7	0	14	6	14	3	2	14	2
AGATCAGCATGAAAACTG	+	23220	STM14_0025	14	11	18	15	9	30	22	10	14	4	24	27	17	11	9	25	15	36	13	12
TGAAGTACGGTATACCCG	-	23228	STM14_0025	37	45	34	14	22	29	35	23	32	64	31	66	50	31	37	43	24	46	48	16
AGCCCCTAACAAAACGGC	+	23237	STM14_0025	125	101	93	137	60	121	82	65	72	99	94	75	102	78	71	103	71	87	78	74
GAACAACACGGAGATCAC	+	23242	STM14_0025	46	17	38	10	24	9	64	23	38	37	30	10	54	22	43	10	79	37	87	32
CAGATTGCAAACAAAACC	-	23255	STM14_0025	11	7	4	9	0	6	0	7	5	14	9	0	9	2	10	8	2	0	13	5
TCTATCAGTGCCGACCGT	+	23274	STM14_0025	22	24	11	37	8	21	35	35	17	18	15	19	26	7	9	20	19	40	19	12
CCCTTAAACGCCCTGCTC	+	23301	STM14_0025	39	40	24	19	20	35	38	24	26	47	27	35	27	16	20	22	21	39	26	42
TCGAGTCGGTCCCTCCAA	+	23301	STM14_0025	14	21	18	21	28	29	20	21	17	40	14	33	24	13	22	3	20	21	13	29
AGCTGGTTGGAGCACAAT	+	23378	STM14_0025	124	100	116	73	91	101	100	151	111	80	129	125	102	51	118	151	136	100	94	115
TATACCCACCCTTACGCC	+	23380	STM14_0025	34	76	76	50	22	33	56	75	65	45	65	33	70	39	57	82	58	43	42	57
GGTACTCCAACGAGACCC	+	23386	STM14_0025	297	253	254	325	259	267	233	311	246	257	317	374	306	175	277	250	249	228	204	201
CCACACAGGAAGCATAGG	+	23386	STM14_0025	87	72	98	77	76	131	97	81	44	116	106	98	72	57	98	57	77	83	81	71
ATATGCCCGTTGCGCCAT	+	23386	STM14_0025	32	25	27	55	36	13	44	36	29	15	36	22	11	18	29	54	47	21	21	21
ACTAAACGTGTTTTCGGG	-	23387	STM14_0025	2	1	5	1	0	0	5	0	3	0	0	0	0	0	0	0	3	0	0	0
TTCCAACATACCCCTTAT	+	23391	STM14_0025	64	61	55	101	61	41	45	63	64	60	65	68	62	32	50	46	56	66	58	72
ACCGCTAGCCGTTAGTTA	+	23393	STM14_0025	42	37	31	40	32	61	29	31	47	59	41	47	15	33	24	62	56	53	22	50
TGTCCGCCGCTAACCGAA	+	23393	STM14_0025	25	35	28	18	18	36	42	20	38	18	32	34	38	28	9	29	25	27	39	37
GAACGCTTAGTACTTCGA	-	23394	STM14_0025	10	15	17	23	30	18	36	20	17	23	23	28	46	20	41	28	30	9	19	31
TAGGCTCCTAAGACTAAA	-	23394	STM14_0025	41	34	23	14	27	34	39	37	19	41	18	47	20	39	32	30	30	12	48	16
GCCTCCGTCTACGACCCG	-	23394	STM14_0025	24	12	12	26	18	17	32	20	19	28	20	39	6	18	35	26	15	18	21	7
GTGGAACGGCCCCAAAAG	-	23394	STM14_0025	12	13	23	13	7	10	3	9	12	3	3	37	6	6	6	5	9	9	12	6
ACGGTATCACTCTGGCGA	+	23398	STM14_0025	0	15	0	7	8	0	0	13	2	5	5	9	0	10	4	0	7	11	0	4
ACCGTGTATCGCGCAATT	+	23398	STM14_0025	0	0	4	4	0	0	5	0	4	1	0	19	0	6	0	0	4	0	0	11
AATCCCGGCCAACATGAT	-	23401	STM14_0025	7	18	7	19	18	12	8	9	6	2	7	7	0	8	5	37	3	5	11	6
TTATGTCAAGTTCATCAC	+	23404	STM14_0025	46	21	32	20	38	54	24	30	23	50	37	43	27	26	30	61	42	70	48	28
TACATGAATAATTGAGGG	+	23405	STM14_0025	34	48	15	30	50	35	25	43	22	56	34	29	11	35	61	20	36	63	26	25
AGGCAGGTACCACTCGGC	+	23406	STM14_0025	16	18	16	18	4	4	31	10	35	33	13	24	7	14	6	27	6	10	14	21
CCGACTAATGCTTTACAC	-	23412	STM14_0025	132	145	130	114	142	101	148	174	154	165	153	155	147	85	172	76	113	212	203	173
CCCCATCACTCCGCATAA	-	23443	STM14_0025	30	25	17	16	18	5	18	7	15	16	9	11	1	9	2	17	14	25	19	23
GAGAACCACCCATACACC	-	23474	STM14_0025	9	25	23	16	14	0	20	13	16	7	41	14	9	38	21	20	18	17	19	4
ATCTGTTTGAACTCCCTG	+	23521	STM14_0025	113	70	66	56	71	55	88	84	82	118	78	67	73	64	92	67	80	75	77	60
GCATCACGCTACCCATAA	+	23521	STM14_0025	1	7	3	6	10	0	10	18	8	4	1	0	3	9	2	0	3	0	0	8
CTTACCCAGCGATACACT	-	23540	STM14_0025	95	56	55	54	98	70	40	58	49	79	65	53	71	34	57	33	56	121	83	64
CTTCCAACTACAGGCTAC	-	23540	STM14_0025	19	41	43	33	21	17	48	20	30	24	37	15	30	30	17	67	36	25	53	31
GAGGTAGCAAAACGCATG	-	23546	STM14_0025	65	85	96	91	93	123	75	83	69	103	79	51	44	73	92	88	91	55	74	75
CGGGCTATCGCGTGAGCA	+	23597	STM14_0025	34	45	33	35	56	27	55	81	26	33	34	64	8	31	39	82	58	64	29	67
CCCCTAACCGTTACACCA	+	23597	STM14_0025	68	51	57	97	39	60	37	12	37	53	21	38	26	31	19	27	9	42	27	25
TCACCGTCTGCACCCCCC	+	23605	STM14_0025	10	28	11	6	19	33	7	23	13	26	16	28	21	4	7	0	13	10	6	23
GCAGCCAACCGCCGCAAT	-	23633	STM14_0025	19	17	40	20	15	16	25	5	13	9	21	9	6	1	16	11	14	28	14	11
TTCGAACCAACAAGTATG	-	23641	STM14_0025	54	43	34	24	32	0	14	18	42	22	32	32	26	25	27	82	32	48	13	31
CGGCTACCTTGGTCATCC	+	23643	STM14_0025	3	11	8	5	2	6	17	13	11	31	6	21	0	8	22	10	14	6	5	6
ATCACTTAAGGGCACGCG	+	23645	STM14_0025	49	60	52	65	89	30	53	59	61	29	72	44	31	22	46	86	61	48	46	50
ACTGCAAGCAAAAAGACC	+	23687	STM14_0025	148	124	137	119	51	111	92	131	101	150	142	142	130	135	123	131	108	85	63	160
AAACCTGAAACGAGGGAA	+	23688	STM14_0025	30	15	22	35	5	28	12	12	17	31	11	7	13	5	16	41	9	30	4	30
TATCCAAAGATGGCCCAA	-	23696	STM14_0025	16	7	13	9	15	33	9	1	17	10	5	14	8	5	32	7	9	21	19	30
TCGATCTCCTCGCGGCGC	-	23698	STM14_0025	71	50	98	29	87	75	85	80	55	49	86	70	59	68	65	125	53	52	68	57
CTCGCTGCAGATACGAAA	+	23711	STM14_0025	113	102	84	108	116	54	104	99	92	114	98	93	82	74	90	164	123	88	104	148
ACCCGACAATCCTAGCAT	-	23752	STM14_0025	43	34	52	54	41	41	28	17	38	71	24	32	19	24	39	58	42	11	30	44
GCCCCAATCCGGGAGCCC	-	23752	STM14_0025	11	20	19	17	16	14	23	25	26	9	9	18	23	2	24	12	17	35	20	10
CGATCGCACTGGACAGTA	-	23756	STM14_0025	12	52	43	42	28	40	28	16	25	32	28	47	23	19	6	42	29	35	30	38
AAAGGGTGCGCGATGTCC	+	23758	STM14_0025	7	8	3	11	5	7	17	2	9	7	11	2	0	0	6	7	0	7	6	11
CTAGTTCGCCCCACCCAT	-	23787	STM14_0025	49	29	29	23	18	11	23	6	31	28	27	44	23	6	10	39	16	32	22	24
ATCCCACCGCCCTGGACT	-	23807	Intergen_0022	98	58	76	75	46	92	54	97	89	49	62	49	52	28	64	76	39	45	70	37
GGTTTAGTAAGCACGTCC	-	23841	Intergen_0022	14	15	7	25	16	13	18	0	19	16	21	27	6	4	28	0	8	33	27	15
AGGACATTACCAATTCAT	-	24083	STM14_0027	10	19	11	25	20	4	23	4	14	29	16	44	1	3	13	23	18	21	11	37
AGTCAGCTCAACGACGTA	-	24105	STM14_0027	3	7	8	2	9	0	5	9	7	18	7	10	5	2	7	12	8	10	7	10
AGGGAAAAATAACCTGCC	-	24105	STM14_0027	9	11	4	22	6	8	12	0	4	22	13	14	0	15	20	14	1	3	3	2
CTTTGCACACCCCTCCAT	-	24123	STM14_0027	15	2	8	14	16	4	8	14	9	10	14	20	0	4	9	24	5	12	0	14
CACCACATACAACCGCCG	+	24228	Intergen_0024	353	384	298	350	258	296	291	281	342	294	397	344	351	253	330	326	286	295	348	335
TATGATGTGGATACCGTA	+	24252	STM14_0028	0	2	1	0	2	5	0	0	0	8	1	2	0	4	0	8	3	0	3	10
AAAATCTGCCGGTAATCA	+	24254	STM14_0028	125	113	105	130	114	94	75	106	104	95	116	169	144	91	115	100	106	124	97	80
CGATCCATACATACCCGC	+	24256	STM14_0028	61	51	53	55	62	84	73	54	80	89	86	37	67	41	62	70	90	86	52	64
AAATTTGCGACCCACCTG	+	24286	STM14_0028	23	41	27	6	18	27	41	15	51	40	21	36	14	18	28	22	10	11	21	37
ATTAACGAACACAACCAG	+	24286	STM14_0028	29	25	19	19	12	25	14	35	26	20	40	14	36	13	28	41	25	24	30	39
GCTGCTCACTCCCTTCTT	+	24288	STM14_0028	15	29	11	37	19	45	4	31	22	0	13	34	10	25	7	16	18	24	8	26
GTTCTCTACCAGGGGGGC	+	24288	STM14_0028	109	130	80	83	141	142	69	45	78	92	106	100	71	34	93	107	142	80	102	167
ATATACCGTCACCCACCC	+	24298	STM14_0028	69	60	50	111	95	38	58	62	91	64	78	103	52	76	67	114	69	108	68	55
CGCCACTCCCTCCCAGCT	+	24298	STM14_0028	47	29	25	42	72	31	45	33	21	45	41	53	35	38	40	61	33	25	26	34
GTATTACCAGACATATCT	-	24307	STM14_0028	9	14	9	0	7	0	8	10	6	15	12	19	0	0	6	6	8	12	6	0
GTGCACACGCTAGTTCAC	+	24309	STM14_0028	73	62	95	89	56	92	95	81	98	86	114	99	60	42	85	74	100	92	133	89
CGCAGACAAAAATAACGT	+	24311	STM14_0028	36	52	63	109	35	47	73	61	57	30	52	49	52	50	71	69	58	77	55	92
ACACCGTACGTAGTCGTA	+	24311	STM14_0028	57	50	49	54	29	27	43	10	31	74	51	73	55	49	48	68	43	59	58	33
CATGTGCTTTATTATAAA	-	24325	STM14_0028	57	55	50	72	46	72	51	68	84	45	74	65	33	27	69	53	48	53	65	72
CTACACAATACCTGTCCG	-	24359	STM14_0028	79	42	42	32	42	60	36	64	77	32	53	78	14	32	62	73	53	66	58	52
ACACTCTCACCCCCACAT	-	24371	STM14_0028	8	8	12	19	9	11	16	23	21	18	16	36	14	7	11	39	18	7	27	8
CTGGTGTCCTACCCCAAG	-	24394	STM14_0028	12	16	5	8	17	15	10	0	10	24	20	26	10	10	9	17	8	5	12	2
CCCTACAAACGTCAAATA	-	24394	STM14_0028	2	10	7	19	0	20	26	18	7	10	12	0	3	18	17	37	9	17	2	20
ATCCTCCCCCTTCACCCC	+	24396	STM14_0028	153	153	149	160	193	172	172	78	222	232	156	206	195	128	183	169	149	144	211	196
CCATAGCAAAAGTTTAGG	-	24417	STM14_0028	71	44	67	28	28	62	36	69	38	52	61	56	6	19	60	42	28	36	48	50
TACCGGCAGGTCACATGC	-	24417	STM14_0028	16	16	12	21	20	17	17	19	18	15	12	38	11	16	15	33	15	23	32	23
AGTCCACAAATATACGCC	+	24432	STM14_0028	45	27	17	8	46	3	33	16	35	18	43	76	8	33	28	32	35	28	12	21
CACACCCATGAGCCAAGC	-	24445	STM14_0028	25	34	45	5	36	48	34	16	57	22	42	38	25	20	35	7	11	25	16	43
TAGGCACTAGCGGTATTA	-	24449	STM14_0028	194	213	209	212	134	257	251	206	220	185	223	300	126	229	238	289	197	159	209	275
CGCTTTCCCCGAGGACCC	-	24451	STM14_0028	8	13	13	4	19	22	9	8	0	10	17	31	3	7	8	17	20	22	9	24
AAGGCCACAACGGGATAA	+	24496	STM14_0028	47	30	29	33	25	48	20	32	16	49	16	55	39	22	44	58	41	36	30	50
AACCAATGCGAACTTCAG	-	24504	STM14_0028	106	65	65	60	47	63	67	98	78	72	46	109	47	58	61	87	39	81	56	91
ACAGTTCTCCACCTGGAC	+	24506	STM14_0028	32	40	29	65	27	44	43	21	26	73	45	112	31	25	39	54	45	46	44	33
CCCTCACGCAAGGGACCC	+	24532	STM14_0028	37	22	35	4	22	0	15	5	54	12	42	34	25	18	33	42	18	38	49	18
GACCCGATGAGAACCCGT	+	24564	STM14_0028	33	40	19	27	55	40	34	29	56	55	48	55	43	20	47	46	24	36	39	39
TAGCCGCCGTCCGCACCG	+	24564	STM14_0028	40	7	42	50	53	36	30	58	42	14	41	27	37	22	41	17	30	43	25	27
CGCCCGCGCCACTATGCG	+	24564	STM14_0028	354	330	293	285	316	225	274	354	336	366	285	323	280	192	349	351	303	309	341	353
AGATATCCTAGAAAAGAA	+	24568	STM14_0028	60	67	72	60	53	69	49	43	51	85	79	76	25	50	98	65	96	84	59	78
AGAACACAGGAGTCCCAC	+	24568	STM14_0028	14	12	14	9	5	9	14	8	13	9	23	9	7	15	11	3	3	4	5	7
ACCCACAGCCCTGTTCGC	-	24572	STM14_0028	40	52	67	44	57	81	48	86	65	68	59	54	39	29	52	43	57	75	66	56
AGCGAGCACAATCTTTAG	-	24575	STM14_0028	117	120	80	132	67	95	146	55	130	167	114	147	78	88	155	138	108	98	130	146
ACCGCATCCATCCACTCA	-	24597	STM14_0028	0	2	0	7	0	0	0	0	0	3	0	0	0	0	0	0	0	0	0	0
CAATTGCGGTGTGACGGT	-	24620	STM14_0028	46	41	44	40	23	55	42	32	48	18	37	57	43	17	57	68	47	24	43	41
CACCGGGTTTCAATTTTG	-	24620	STM14_0028	61	50	49	89	65	38	47	69	73	93	56	82	42	50	36	23	59	79	61	90
CCGTTACCCTCGTCCTCC	-	24633	STM14_0028	64	34	53	28	66	82	58	18	57	46	53	86	65	32	32	29	85	35	67	71
GGAATCCATAAAAGCCAG	+	24636	STM14_0028	0	4	14	12	0	0	0	16	2	4	2	3	0	6	0	0	0	0	0	4
CGCCGAGTGATTAGCTAC	+	24636	STM14_0028	43	42	34	21	32	24	37	16	36	28	49	28	28	23	48	41	51	32	76	15
GACCGCATTCCTATTTAG	-	24644	STM14_0028	42	82	78	75	24	41	95	87	49	49	68	82	47	44	92	33	61	68	67	65
CCAGAAATATGGGCAAGT	+	24651	STM14_0028	64	84	71	70	50	96	66	55	75	90	51	53	61	60	70	61	54	57	41	67
GTAACCCCGCACCTTTGA	+	24651	STM14_0028	101	63	88	84	109	91	79	95	69	81	91	108	69	78	106	69	95	106	83	85
TCATAGTCTCCGGCCAGC	+	24651	STM14_0028	79	46	67	64	56	60	59	44	60	58	62	58	61	44	67	38	78	77	79	74
TACACCAATAGTACCTGT	+	24653	STM14_0028	28	31	54	69	47	58	63	88	56	40	57	66	53	32	41	17	30	34	51	44
TCACGATGCCCCAACATG	-	24659	STM14_0028	46	32	44	49	26	60	42	32	36	46	39	67	36	13	61	0	44	13	31	21
AAACTACCCCGCTACATC	+	24664	STM14_0028	7	5	2	18	6	1	0	0	3	4	7	8	4	11	6	0	6	0	0	6
GCCCTAGGCAAGTGTCAC	+	24664	STM14_0028	188	149	165	130	135	174	201	185	162	184	167	214	162	124	185	162	166	179	157	195
ACCACCCAATCACGAGTC	-	24667	STM14_0028	22	40	25	52	39	10	28	24	13	31	51	29	18	22	4	40	4	48	23	25
GGGCCATCCTTGGAACGT	-	24701	STM14_0028	1	5	1	4	0	8	4	32	4	19	6	0	0	5	14	12	6	6	12	0
ATCCCCACGCCAGCGAAC	+	24802	Intergen_0025	55	89	71	44	83	120	51	38	45	47	57	73	74	53	68	59	89	70	64	114
TGACCTCGTGTCAACAAG	-	24810	Intergen_0025	69	67	62	53	36	60	47	46	44	85	58	79	35	29	35	53	54	47	28	58
CCCCTTCACCGCCCAGCC	+	24825	Intergen_0025	74	68	85	96	52	111	102	55	82	73	82	105	67	59	122	81	118	114	66	58
TTCTTCAACTGCGAAGCA	-	24867	Intergen_0025	15	27	32	22	13	17	27	46	40	25	34	44	11	45	30	43	25	16	25	27
GTGAACTAAGTCCAGGTC	-	24868	Intergen_0025	104	69	90	70	99	53	100	54	97	84	94	97	108	40	64	74	105	89	96	100
CCGGAATACTAACATACA	-	24920	STM14_0029	105	116	115	107	135	53	99	115	137	103	127	100	57	119	143	131	138	147	142	175
TGACTTGCGGCTCGTGAA	-	24920	STM14_0029	92	76	69	79	100	105	78	73	82	65	70	108	98	68	95	107	48	93	88	81
TAACTTAATCTGCGGTTC	-	24960	STM14_0029	18	15	21	14	8	15	18	16	14	2	5	13	31	0	7	0	22	10	12	7
CTACGATGCGCATGGTAC	+	24971	STM14_0029	3	6	6	3	6	7	3	0	12	0	7	0	0	10	0	9	0	0	0	6
CACGGTACAATCGATTTG	-	24978	STM14_0029	53	20	22	10	24	82	32	79	18	10	25	45	25	39	26	9	28	60	19	29
CCCCCAGTCAGCCGCTTC	-	24993	STM14_0029	69	29	51	66	29	66	49	40	36	56	61	89	38	30	76	58	38	57	61	29
TAACAGCTCACTGACCTA	-	25012	STM14_0029	51	38	52	36	50	62	28	60	43	32	42	53	50	27	46	33	54	52	51	21
GCCCCCAATATACCGTGC	+	25060	STM14_0029	40	25	34	32	29	21	27	12	59	33	26	41	26	10	16	17	23	35	39	14
CCTTACCTACTTCTACTA	+	25060	STM14_0029	63	48	73	121	43	140	60	82	87	22	94	141	38	55	101	73	89	92	92	86
TGCACCGCACCGGCGTCT	+	25060	STM14_0029	43	32	35	24	22	39	39	59	23	36	42	43	46	23	62	20	18	63	32	48
TAACGCGTCCCTGTGGTG	-	25068	STM14_0029	150	156	183	177	135	163	136	186	206	197	191	211	119	94	184	72	103	175	218	206
AAACTAGGTTTTCCCTTA	-	25068	STM14_0029	136	137	140	176	130	180	113	116	187	175	175	214	144	97	155	171	171	211	153	201
GGTCCAGCCAAGTACTCT	-	25068	STM14_0029	79	59	75	103	68	31	78	64	80	74	84	93	82	38	59	51	54	96	47	67
GCCTCATGACTCTCCTTG	-	25068	STM14_0029	51	35	31	35	37	28	36	10	30	28	48	27	17	26	22	47	34	52	23	33
TAACGCGTCCCTGTGGAG	-	25068	STM14_0029	0	1	0	0	0	0	0	1	2	0	0	0	2	1	0	0	0	1	1	2
ACGTATAAAGCGGCCCGC	+	25069	STM14_0029	5	5	5	4	0	0	10	9	1	12	3	25	10	3	2	5	13	2	4	6
ATGATCAACGTCACCCGT	+	25083	STM14_0029	106	132	121	103	161	133	115	107	134	131	97	150	109	61	110	116	94	107	131	84
CAGCGCCGCACAGCACAC	-	25091	STM14_0029	35	68	50	40	43	43	34	21	48	40	55	56	30	33	36	82	35	52	18	39
TCCCGCCACCCTAACAGC	+	25117	STM14_0029	42	26	41	19	30	18	25	33	45	47	35	55	55	15	68	19	49	24	47	31
ACACAGCACCATAAGTGA	-	25122	STM14_0029	7	8	3	4	0	8	7	8	5	0	4	9	17	0	22	13	5	2	1	6
ACTACGGCCTATCCGTAC	+	25160	STM14_0029	16	19	17	27	27	7	15	8	11	29	16	17	16	20	23	16	20	10	38	7
CCACCCCTCCCAGCGCGG	+	25160	STM14_0029	16	24	11	9	28	25	11	27	20	25	5	26	0	0	13	10	14	7	17	12
GCCCAGAGCTAAACGTCA	-	25220	STM14_0029	3	7	5	9	8	0	0	31	7	6	5	6	24	7	0	7	4	0	0	18
CCGCAATAAAAGGTAGTC	-	25220	STM14_0029	5	5	6	10	12	12	11	0	8	10	4	2	0	8	16	14	7	0	7	7
ATATACTTCGCCACGTCG	+	25220	STM14_0029	43	29	84	56	51	68	38	40	66	70	47	60	42	41	42	64	69	50	29	73
AATCTCCCGCAGTTCCAT	+	25220	STM14_0029	18	41	21	19	25	19	11	58	32	16	25	20	47	23	23	0	22	10	43	24
AACACTTGACTCAGCGAT	+	25279	STM14_0029	34	43	40	57	25	24	50	13	34	30	38	44	20	44	32	40	44	31	27	37
GCGTGCTGCTTCGACTAT	+	25329	STM14_0029	46	53	59	47	78	50	70	61	51	66	66	58	76	52	55	25	65	52	65	49
CAAGGGAAGACTAACTGC	-	25337	STM14_0029	17	9	10	14	37	0	17	5	18	0	22	30	20	13	18	31	10	20	19	31
GCCCGACTGACCTGCACC	-	25341	STM14_0029	7	8	2	6	5	0	5	0	2	2	3	0	2	0	0	15	0	2	1	0
AATTTCTCCTTCAGAAAC	+	25415	STM14_0029	89	114	99	77	124	95	120	135	123	160	134	148	149	113	102	129	84	121	126	118
GCCCTGACGATTAGCTCC	-	25457	STM14_0029	100	69	63	86	68	94	60	146	79	83	67	119	32	50	72	36	53	82	100	71
CCTAATCCTTCGCATCCT	-	25457	STM14_0029	49	96	61	65	20	30	58	58	46	77	60	104	69	45	75	76	74	117	67	47
ACAGTGGCCTGTATTAGA	-	25457	STM14_0029	18	37	46	44	50	27	30	60	49	50	45	40	35	27	34	25	30	30	30	24
CATCTTCATAGATCGACA	+	25483	STM14_0029	32	42	17	45	6	41	31	9	26	49	28	49	25	26	26	30	14	30	26	24
GCGCGCATTATCGCCTTC	+	25483	STM14_0029	10	5	8	0	0	8	11	10	7	10	15	13	4	9	3	0	2	10	1	2
ATGAGTACTACTTCCACT	+	25615	STM14_0030	50	48	95	39	135	74	67	53	107	49	90	105	79	94	88	88	71	108	72	63
TAGGGTGACGAAACCATA	+	25621	STM14_0030	102	87	117	127	142	127	164	72	130	121	154	125	79	121	110	82	189	123	134	105
TAGGGGGACGAAACCATA	+	25621	STM14_0030	0	1	2	0	1	2	2	0	2	1	0	0	0	0	0	1	0	1	1	0
CCTCAACATATCTGTTTA	+	25806	STM14_0030	46	52	52	76	64	19	54	61	41	39	62	47	16	69	47	36	70	41	55	59
CAGATAAACACAAATACG	-	25813	STM14_0030	101	97	100	63	88	137	113	78	102	126	110	177	124	92	150	223	102	106	118	86
CCAAAATGTCGTCGGGCT	-	25813	STM14_0030	28	41	36	49	20	41	28	20	34	29	42	23	40	23	26	7	42	37	29	38
AACGTTATACATGCCCTT	-	25878	STM14_0030	53	39	69	106	46	29	59	21	48	77	71	51	43	85	40	47	60	77	40	59
CACCCCTTCCATACCCGC	-	25878	STM14_0030	31	27	30	49	17	40	32	31	28	34	16	33	32	12	16	48	21	21	37	44
CGGACCACGACTTCCACA	+	25898	STM14_0030	27	48	41	26	42	6	37	34	60	33	28	38	48	39	30	24	66	41	23	41
TTACCGCTCCCGTCACGA	-	25938	STM14_0030	86	79	86	129	57	72	121	74	89	70	87	122	50	98	72	68	94	117	80	116
AGCGGCCCCACAGTCAAC	+	25952	STM14_0030	25	17	14	14	31	10	34	29	32	33	33	37	13	10	58	25	38	11	25	43
GCTCTCGCATACGACATA	+	26072	STM14_0030	29	21	29	29	38	76	31	7	33	57	55	50	33	37	25	42	39	25	61	68
ACCCCCATGACAATACCC	-	26078	STM14_0030	50	51	68	81	63	54	32	54	66	21	61	37	44	31	55	23	53	89	58	40
GCCGGCCAATATTATCAG	-	26078	STM14_0030	28	14	16	43	36	34	9	30	21	13	24	43	4	17	25	22	22	30	14	26
AGACTGCCGTACATTCCG	-	26158	STM14_0030	31	23	28	21	38	22	46	29	49	23	32	48	37	15	23	26	14	34	33	26
TTCATGCTACATTACGAC	+	26206	STM14_0030	55	28	52	81	91	94	68	54	60	47	57	64	24	28	50	58	59	65	63	90
CGTCCTACAAGAAAACAT	+	26234	STM14_0030	97	69	86	105	96	87	94	87	47	65	82	67	70	76	86	44	86	106	81	99
ATCCCCACCCATCTGGTC	+	26240	STM14_0030	72	84	80	74	54	86	55	94	95	23	98	80	51	81	102	108	103	56	96	56
GTCCAGGGCAGGTCTCGG	-	26302	STM14_0030	230	225	203	245	160	151	222	183	178	173	203	219	180	109	206	267	172	234	173	191
CAACCTCCCGTGTATCTT	-	26363	STM14_0030	61	42	76	35	81	72	61	61	36	52	52	81	69	85	63	38	69	44	72	44
CCCTGCCGCCCACACCGT	-	26495	STM14_0030	77	68	93	96	46	54	79	78	100	59	95	128	131	31	109	51	64	84	89	79
AGGACGAGGCGCCATTCC	+	26532	STM14_0030	0	3	4	1	0	12	2	5	0	4	1	0	0	3	0	5	6	0	0	10
CTAAGACTTTTCTGACGT	+	26532	STM14_0030	20	28	21	17	53	14	38	13	22	26	35	30	18	10	9	51	8	26	33	9
TGCGCATGCCTCGCAATC	+	26532	STM14_0030	77	78	58	56	90	76	70	90	49	66	107	131	99	73	59	126	95	65	109	82
GCCACACTTCTAGTTACG	-	26540	STM14_0030	3	1	7	4	0	0	4	0	0	0	5	13	0	9	0	0	3	7	3	9
GGCACCCACTCCGGAGTA	+	26607	STM14_0030	38	51	39	52	34	52	45	38	48	39	40	59	46	30	44	66	41	48	41	28
TACCTTAAAATAGCGGCC	+	26607	STM14_0030	15	15	20	20	7	5	24	40	13	27	15	7	15	9	18	7	2	19	27	25
ACTCCTCGCCTCGGCCCC	+	26619	STM14_0030	67	74	80	41	72	66	67	56	53	61	79	119	70	46	63	62	56	53	73	72
TCCACACGTTTGATACCC	+	26629	STM14_0030	112	98	103	174	105	128	108	159	122	92	106	120	105	112	84	123	100	96	93	115
TGGACGCCCCACGTTCCT	+	26779	STM14_0030	77	72	67	104	78	51	66	67	91	60	80	93	43	42	56	93	76	102	60	48
AGACGCCTTATCATACGT	-	26795	STM14_0030	44	35	40	46	25	43	36	41	31	52	30	83	50	30	47	55	60	53	26	29
CACCCACTCCCGCGGCTA	+	26909	STM14_0030	34	27	41	28	41	42	63	89	29	17	24	67	30	31	21	43	47	32	24	35
TCCAGGACTAAAACCAGC	-	26980	STM14_0030	97	53	72	83	50	26	64	53	65	73	71	92	52	63	86	63	65	79	59	65
AGATTCATTAAGGCTGAT	-	26980	STM14_0030	40	56	34	54	37	28	39	59	41	69	75	66	32	50	63	66	48	22	48	46
CTTGCTTACCAGTTACTT	-	27034	STM14_0030	30	29	36	15	33	10	17	37	30	28	30	22	42	23	12	30	37	54	53	61
CCCCCTTTCACAGCCTCC	-	27034	STM14_0030	29	11	25	33	6	7	32	23	22	11	16	11	20	21	23	60	30	11	11	50
ACTGCTTCTCGCGCTATT	-	27126	STM14_0030	64	86	99	102	47	71	75	61	74	87	109	76	82	37	79	125	79	82	94	91
ATAAAATAACCCACTGTC	+	27266	STM14_0030	59	40	51	73	87	28	70	83	56	28	53	70	62	89	113	68	52	87	82	64
ATAAACAAAGTGACAAGG	+	27347	STM14_0030	71	40	56	32	40	36	49	51	52	56	44	40	57	39	61	98	55	46	65	45
TGTAGTATACGAAGTCTG	+	27347	STM14_0030	23	24	61	67	33	46	57	27	31	74	45	35	17	30	54	43	59	46	46	36
GTGTCTGAGTTAGCACCA	+	27483	STM14_0030	36	68	95	67	79	82	81	35	60	63	87	62	42	31	65	37	83	131	64	110
AGGCCAGTCCGCTGAGAC	-	27616	STM14_0030	43	12	18	7	31	22	20	14	16	1	9	12	10	9	9	0	16	21	5	8
TCATAAGCTTCAATTACG	-	27616	STM14_0030	23	13	27	21	4	69	26	14	20	16	26	7	13	33	33	35	37	5	37	59
CTAAAAGTGAGAAACAAG	-	27653	STM14_0030	21	8	14	30	13	10	25	7	24	31	25	16	13	14	34	25	18	24	23	13
CAAACCTCTTTTAACCCT	-	27653	STM14_0030	21	5	14	13	21	10	12	10	24	4	25	29	20	14	12	33	22	10	38	6
TTATCGACTGGAGTGTCC	+	27673	STM14_0030	44	58	64	54	24	30	39	79	51	51	33	72	28	35	61	35	43	29	54	40
TAGTCGTCGCACCACCCT	-	27687	STM14_0030	67	77	66	50	104	67	55	60	60	108	61	118	50	44	47	134	66	77	62	86
CCTAATCAGCAGCAATCC	-	27687	STM14_0030	69	88	78	47	88	44	90	53	88	98	71	98	75	57	45	95	98	90	118	76
GGCCACCCCTTTAGTATT	-	27761	STM14_0030	44	46	29	56	40	0	39	71	57	44	41	28	56	68	27	35	24	24	14	56
CCGCCTCCGTATGGGCAT	-	27816	STM14_0030	68	34	61	70	37	60	49	86	106	74	87	42	46	58	78	74	74	77	66	54
AAGGACTTCCGCACGGCT	-	27989	STM14_0030	58	59	51	35	38	66	53	50	48	37	57	35	50	21	46	43	71	41	34	45
CCGCCTCAGCCTCCGACC	+	28007	STM14_0030	58	71	82	71	112	39	85	60	63	81	79	88	84	61	73	101	56	63	86	44
TTCACAAGCAAGGAAGTG	+	28016	STM14_0030	110	59	85	102	71	82	84	108	52	98	119	71	71	91	72	87	63	40	84	108
CAACGACCCATGCGGACC	+	28016	STM14_0030	51	43	56	33	69	15	57	46	54	19	56	66	54	18	50	47	40	60	59	37
CACAACAGCCTCAGGACA	+	28042	STM14_0030	10	17	15	19	4	27	6	24	19	7	9	16	9	16	0	5	8	3	7	9
TAGTCATCTCCCTTCAAC	+	28073	STM14_0030	0	2	5	0	0	0	1	0	5	0	1	0	0	3	0	0	0	0	2	0
CCTCGCCGGTCACCAGGT	+	28083	STM14_0030	51	48	68	62	44	42	98	40	38	62	61	69	46	47	63	71	65	55	85	44
CCGGCCACGCATCCATGT	+	28118	STM14_0030	45	45	46	61	68	60	38	47	46	22	46	77	37	18	30	83	37	76	37	26
GATACTATAATCATGGTC	+	28118	STM14_0030	54	73	50	48	34	49	53	59	58	70	58	54	63	27	63	103	70	83	80	50
AAACAGATCTAATCCGGG	-	28228	STM14_0031	26	29	38	40	47	63	43	29	32	36	32	38	17	17	69	40	51	46	51	45
GCCCTCAAAACCCCTCCA	-	28228	STM14_0031	13	10	11	9	8	17	8	7	27	18	12	17	23	0	13	37	13	31	14	7
CCCCGGCTTCACAGCAGA	+	28246	STM14_0031	234	194	205	252	214	228	211	271	210	143	244	273	236	207	241	264	195	196	236	200
CAGACCATCGAGCGCCGC	+	28249	STM14_0031	67	66	76	85	67	70	70	76	98	92	79	82	57	41	98	54	87	85	53	42
GAAATGCGACCCCGACGC	+	28283	STM14_0031	16	15	31	20	26	33	9	8	18	36	43	24	25	18	18	22	27	24	24	16
TAGACTTTTGACCAATCA	+	28283	STM14_0031	31	14	33	38	35	9	22	0	33	28	21	25	32	9	50	14	18	43	35	20
GTCCCGGTGACGCCCGGG	+	28388	STM14_0031	94	57	83	65	77	66	84	75	95	83	111	95	95	37	80	98	63	84	80	90
TTGCTATAGCTTAGTCAA	+	28418	STM14_0031	108	110	130	108	101	119	129	143	97	82	148	214	132	78	103	141	110	94	148	102
CTGCTCCGACGTGATCAT	-	28447	STM14_0031	19	12	6	18	12	4	11	17	3	5	19	13	0	2	4	0	6	11	4	13
CGGAATAAGATGGTGTAC	+	28536	STM14_0031	64	46	65	19	68	46	56	30	50	42	39	44	41	36	66	38	44	88	34	49
CCGTCCCCCTGACCTACC	-	28699	STM14_0031	19	15	24	23	29	17	20	62	28	18	13	12	17	21	16	22	24	22	21	30
CCGAACCTTCATACAACC	-	28865	STM14_0031	10	2	2	0	0	15	0	0	0	3	3	5	8	17	5	17	5	0	2	1
TCTCAGGATCCACTCTAC	+	28907	STM14_0031	62	59	63	38	68	98	65	37	42	55	62	97	88	49	42	81	72	40	64	26
GCCCAGCACAATCCAGTA	+	28986	STM14_0031	64	59	65	127	72	122	45	131	87	84	60	61	44	48	75	68	56	89	47	89
CCTACGAGCGTCCGCGTG	+	29100	STM14_0031	103	90	78	113	91	90	106	33	75	74	107	80	58	56	69	88	92	114	83	84
CGAGGGATAGATCACGCT	+	29108	STM14_0031	68	35	66	48	35	12	59	69	69	39	68	48	26	31	69	13	44	69	34	47
CCAGATTTATACGTTATA	+	29108	STM14_0031	20	27	15	18	18	45	18	15	22	23	36	33	1	35	20	23	30	36	25	42
AACCGGGTGTTAAACTCC	-	29157	STM14_0031	51	66	75	101	37	58	43	69	57	47	61	91	43	40	40	74	77	75	98	57
AACGTTGAATAGCCTATC	-	29214	STM14_0032	119	92	102	111	104	137	102	98	98	156	127	186	89	123	85	118	144	105	78	150
AAGCTTGTCAGACATACA	+	29220	STM14_0032	26	13	24	23	17	0	27	6	26	13	23	24	34	29	28	35	21	35	7	10
CATCATTTGCAGACACTA	+	29220	STM14_0032	40	35	47	54	28	52	38	31	28	61	30	59	15	43	17	45	43	75	45	45
GCGCCGTCCGCCGATCCC	+	29233	STM14_0032	2	2	4	6	5	0	4	0	0	7	4	0	0	9	3	3	1	0	3	6
CGCTAGCGGGCACACGAA	-	29241	STM14_0032	0	0	0	4	0	0	0	0	0	7	3	0	0	1	0	0	0	9	3	5
TAAACGTATACATTCCTC	+	29273	STM14_0032	50	43	79	30	84	50	71	82	54	55	73	80	65	37	57	33	78	51	72	64
ACCAACGTGCCGAGCCCC	-	29518	STM14_0032	174	166	207	178	155	192	184	157	201	161	247	256	213	103	227	173	201	101	230	226
GTAGGGTTAACCCTCACC	-	29518	STM14_0032	41	30	39	39	23	14	39	8	27	20	38	31	37	19	23	59	22	13	42	10
TTTCTCTCGCCGGATTAT	-	29660	STM14_0032	10	11	5	28	9	8	11	9	18	22	7	14	26	14	12	3	21	23	16	21
AACCCTACAGAGTGTTCC	+	29735	STM14_0032	31	23	26	41	12	24	33	43	51	31	30	40	25	28	22	31	28	28	35	30
ACGAGATTATATCTTAAT	-	29743	STM14_0032	114	92	96	89	86	112	120	87	94	73	97	122	114	70	95	97	105	84	101	122
CCGACGCGAGCTCCGCCT	+	29772	STM14_0033	60	36	71	56	40	79	81	112	73	59	58	81	28	43	50	57	77	63	54	96
TACCAACCACGCTATGGC	+	29822	STM14_0033	48	56	69	47	32	56	21	47	67	62	95	60	58	34	30	14	61	67	67	62
ACGCGATGACGCTCCTAT	+	29850	STM14_0033	15	59	66	29	33	50	33	26	39	35	39	61	31	17	38	10	40	62	55	30
GCACCGGGACGGTCCTCA	+	29856	STM14_0033	70	42	52	59	50	68	78	54	47	71	76	74	51	52	50	68	60	80	47	47
CGCTGATACGGATCCCTC	-	29858	STM14_0033	13	17	33	23	25	2	22	34	20	6	25	19	34	13	13	16	28	12	15	14
ACAACGCAAAAGGCATGA	+	29864	STM14_0033	144	103	135	76	103	97	165	120	138	199	174	126	184	82	88	140	118	98	127	122
CTCTCTCATTACATGTGG	-	29868	STM14_0033	58	74	50	35	41	25	27	65	31	93	52	56	16	14	51	40	56	49	58	55
TATGACCAGGTACCGCGC	-	29868	STM14_0033	6	4	5	0	0	0	7	8	10	11	8	6	0	10	3	0	1	3	10	0
AACCCTGCACCGTCCCCT	-	29908	STM14_0033	41	33	16	16	21	42	12	30	46	28	38	54	19	6	37	27	37	34	19	20
GTGAGCTCAATACACTTG	-	29908	STM14_0033	38	36	54	58	20	55	29	39	38	27	35	16	19	31	20	13	27	50	56	24
ACTTCGGCCAGTTGCTCC	-	30129	STM14_0033	19	15	14	4	7	1	29	25	15	25	17	0	14	15	11	0	10	8	16	16
CAACGCGGTTACCACAGC	+	30169	STM14_0033	52	56	62	43	25	65	54	35	56	59	65	72	49	65	95	128	59	31	40	32
AGCAACTACCTTGCCCTC	+	30283	STM14_0034	19	5	7	38	8	22	8	29	16	13	5	52	23	0	12	24	0	11	5	12
CCCAGACACACTCCGCCC	-	30290	STM14_0034	9	11	23	19	6	15	8	13	21	10	14	10	11	9	13	5	20	42	26	18
CCGCAACATTCATCATTA	-	30290	STM14_0034	1	5	0	0	0	0	0	0	0	0	2	0	0	6	0	0	6	0	0	0
AAAGCAGTTCCTCTCGAA	-	30308	STM14_0034	53	26	42	61	33	45	75	38	47	74	54	53	21	34	61	23	26	27	50	68
CTCTTCACGAAGCCTGGC	+	30315	STM14_0034	91	87	71	79	74	71	94	149	73	77	88	144	87	86	106	50	98	65	121	124
GGACCCCCGGTATTATAG	+	30400	STM14_0034	22	44	36	20	36	39	15	34	56	46	40	30	10	10	33	36	46	29	32	41
CGAGATTCCGGCTACGAA	+	30400	STM14_0034	35	24	33	37	37	12	28	29	36	30	15	39	30	22	14	18	34	35	19	41
ACATCCGCACACGAACCG	+	30571	STM14_0034	145	105	112	102	152	114	164	176	153	144	136	139	163	99	169	175	162	153	122	131
CTTTTTTCACCTCTTCAA	-	30609	STM14_0034	24	19	17	26	6	21	6	42	33	14	19	6	0	11	8	69	15	0	10	11
TTCACCGCCGTGGACGTC	+	30721	STM14_0034	149	126	156	170	144	116	219	90	156	125	202	168	151	129	182	169	146	164	182	173
CGCCTGCCCCGTCCCCAA	+	30876	STM14_0034	61	38	63	32	52	30	51	60	55	36	59	73	36	29	35	75	69	45	74	83
GGACAACAGCAGCGCAGG	+	30933	STM14_0034	69	64	103	60	36	97	83	125	45	81	77	92	25	32	71	46	93	63	87	51
CCCCTTTCACCTCATCAC	-	30998	Intergen_0027	451	350	361	388	349	359	398	366	379	326	379	385	314	258	463	343	383	320	406	379
ACGAACCGTCTTAACGAC	+	31175	STM14_0035	0	4	4	0	3	0	1	0	0	5	0	0	0	0	0	0	0	0	0	4
AAGATTAAACCTCAACTC	-	31272	STM14_0035	46	52	69	45	71	85	96	71	46	17	63	53	86	6	79	47	71	63	65	43
GCCTCTGTGCGACGGCTA	+	31299	STM14_0035	21	54	61	39	20	56	41	46	57	58	32	32	49	43	32	44	43	25	42	26
GCCCGCACCGAAGCTTAC	+	31299	STM14_0035	25	20	17	18	22	12	32	43	29	17	34	21	25	26	31	13	17	24	16	19
TCAAGAATCCGAATGGCA	-	31302	STM14_0035	125	79	139	113	99	141	124	172	116	155	163	151	159	58	83	176	171	163	135	126
CACGACCGAATTTCCCCT	+	31508	STM14_0035	90	63	76	52	63	47	83	141	76	72	75	105	38	46	51	77	63	80	66	66
GTTCACTGAGACAAACCA	+	31540	STM14_0035	208	173	208	222	127	145	166	168	192	156	179	228	181	133	231	159	292	158	338	177
GCCCATCACAATCCTGTT	-	31543	STM14_0035	40	23	34	17	17	16	45	37	35	19	36	24	18	38	25	49	61	43	28	22
GCACACACAACCCACCCC	-	31547	STM14_0035	18	18	21	12	31	45	17	0	34	4	27	7	11	25	22	21	36	50	23	10
TGGTACAACCCAACAACA	-	31552	STM14_0035	197	154	163	154	115	121	154	188	129	116	172	204	158	135	172	215	161	248	148	193
ATACAACCAGTCGCGCGT	-	31552	STM14_0035	46	29	29	41	60	63	26	43	43	22	53	56	38	15	33	35	55	43	31	17
CGCACTTCATCCCCAAAC	+	31590	STM14_0035	56	74	60	40	27	28	46	51	53	52	53	32	26	48	79	23	86	45	56	72
ATCCAGATAGACCCTACT	+	31633	STM14_0035	3	8	1	4	0	6	0	0	0	0	0	0	3	5	1	7	0	0	0	12
TGCGCTCCAGACTCTAAG	+	31633	STM14_0035	15	21	37	38	44	40	36	25	29	47	45	28	15	15	18	26	32	18	39	39
GGTGCCCCCCTGAATTCT	+	31708	STM14_0035	6	9	10	9	17	16	12	23	3	18	7	19	13	14	10	6	8	9	12	6
TCAAGGCTTGGACGACCA	+	31747	STM14_0035	52	57	80	59	64	55	60	83	60	60	50	70	41	50	79	39	55	65	80	27
CCCTATCTTTTTACATTC	-	31813	STM14_0035	22	10	21	9	15	13	10	15	16	22	12	43	23	0	18	27	26	41	11	3
ACTCCTAAGCACACCCCA	-	31813	STM14_0035	19	31	29	21	33	41	24	18	15	16	28	18	1	31	28	11	22	28	7	50
GGCCTGAGCCCAGGCGTC	-	31888	P125109_Intergen_0023	44	34	47	28	37	75	59	76	56	77	46	17	29	10	38	88	61	47	36	43
CTAAGCTGAACCAACAAA	+	31909	P125109_Intergen_0023	25	16	21	29	23	44	11	15	20	19	19	17	26	11	42	18	11	2	18	17
GCCCGCCCCTTCCACGTT	-	31936	STM14_0036	113	75	120	59	71	90	111	43	119	71	75	113	95	67	95	84	71	92	114	88
CCATCAGTTGTCAAGGTC	-	31936	STM14_0036	55	42	51	51	36	61	51	67	83	74	61	51	55	77	71	74	74	73	53	81
CCTGGACCCAACTCGATG	+	31939	STM14_0036	3	11	21	6	10	0	4	24	12	2	6	33	9	0	9	0	12	19	1	12
GAGTCGACTGAATCAGAA	-	31969	STM14_0036	65	64	79	108	77	61	103	17	75	87	77	116	99	30	73	65	98	91	75	120
CCCCTCGTCCCGACCGAA	+	31976	STM14_0036	0	8	4	2	5	5	2	4	11	5	0	11	0	0	3	7	0	0	1	0
ACCCTCAGTGAGTCAACA	-	31987	STM14_0036	3	0	0	0	0	0	0	0	0	0	0	0	0	0	6	0	2	0	0	0
CAGGTGATCAATACCAGC	-	31996	STM14_0036	49	30	31	26	19	18	41	48	31	40	31	43	14	17	21	27	35	40	25	38
CCCCGCCGTGAACCTCCT	-	32028	STM14_0036	100	67	106	40	73	37	73	111	69	62	58	89	43	60	47	68	81	101	98	76
GCCTGAGCAGAAGAAGCA	-	32053	STM14_0036	7	19	10	20	9	11	9	16	3	16	15	12	7	5	9	14	12	34	10	8
AACCACGCACTTCGGCAT	-	32080	STM14_0036	118	135	159	135	110	150	136	138	129	108	147	151	89	145	107	155	151	210	150	129
CTAACCTGCCTGACTCAT	-	32130	STM14_0036	18	6	10	18	27	19	12	4	21	38	16	20	2	0	19	0	12	6	9	7
CGCCACGACGCGCCCAGT	+	32137	STM14_0036	7	10	8	6	8	0	9	9	7	12	11	18	5	3	1	16	15	8	6	3
ACCGAAGCGCCCCGCAAT	-	32146	STM14_0036	51	50	44	57	88	26	49	55	50	79	63	84	38	21	47	34	53	71	31	64
TACCAAACCGACACTTAG	+	32179	STM14_0036	0	4	0	5	0	19	0	0	3	4	0	7	0	0	0	11	0	0	1	0
ACTATCCTTTTCGCTCTA	-	32185	STM14_0036	99	47	95	87	104	140	91	64	132	90	110	103	119	68	93	86	119	89	104	107
CACTCTCCTTACCTTCGC	+	32194	STM14_0036	35	48	42	44	21	45	55	65	11	50	26	27	12	54	30	52	21	29	26	90
AAGAGGTAGCCTACAAAC	+	32199	STM14_0036	2	1	0	0	3	0	0	0	0	1	0	1	0	2	0	2	0	0	0	0
CCCCTCCCGACTATGCCG	+	32199	STM14_0036	13	18	12	19	14	23	2	9	11	4	8	18	10	19	13	18	6	19	8	3
ACGAGAAGTGGAGTGGTG	+	32199	STM14_0036	18	7	6	15	6	9	4	11	5	15	8	19	6	0	5	0	10	0	11	14
AGAGCAGTAGCCGTAGAC	+	32204	STM14_0036	16	11	12	5	12	13	16	0	5	5	6	8	10	0	6	9	10	12	5	26
CCCTTTTATTCATACGCC	+	32204	STM14_0036	19	12	9	2	12	3	5	9	8	11	7	17	3	11	10	10	6	9	1	16
GGGTGTCTGCGGTCAGCC	+	32204	STM14_0036	0	4	0	1	8	0	0	8	0	3	1	3	0	0	0	0	1	3	0	0
TTACCTAGAGAGTCGATA	+	32206	STM14_0036	61	93	114	152	89	60	75	76	72	57	106	71	85	99	87	131	72	108	74	86
CCCAACATCAAACAATCA	-	32207	STM14_0036	28	45	22	20	8	90	17	47	53	58	32	21	22	27	20	40	30	21	38	50
GAAACCGTCCGCGTTACC	-	32207	STM14_0036	51	44	90	50	39	36	25	35	40	76	26	89	21	47	48	111	64	46	65	81
CCCGAACCTACGCTTGCC	-	32207	STM14_0036	67	74	62	37	58	77	55	70	36	128	65	113	48	52	41	99	78	75	69	81
CCATTATCTGATCCCCAT	-	32212	Intergen_0028	28	25	23	31	36	3	18	36	34	47	36	45	40	21	49	46	20	44	34	27
GCCCATACCTATCCGCAG	+	32212	Intergen_0028	0	9	5	0	8	0	4	9	9	0	18	14	12	12	2	0	10	6	2	3
ATCCGAACACCATCGCTC	+	32214	Intergen_0028	5	3	2	30	0	18	6	12	5	5	7	0	5	4	5	12	0	9	4	12
TATACGGAAGGCAACTCA	+	32214	Intergen_0028	10	20	2	15	7	9	10	9	12	13	7	19	0	6	6	16	13	4	17	24
AGCCCTCCCACGGCGACC	+	32219	Intergen_0028	2	0	1	0	0	0	0	0	2	0	3	4	0	0	0	0	2	9	0	0
ACAGCACACCACGCAATC	-	32220	Intergen_0028	55	26	41	31	40	31	10	21	73	29	33	56	40	40	81	61	31	46	63	35
CCGGTACCCCTATACAAG	-	32222	Intergen_0028	22	41	28	25	24	28	17	22	23	27	26	78	23	31	29	26	20	15	32	15
GGCCCCGACCCATCTCTG	+	32224	Intergen_0028	18	3	4	10	5	16	0	7	0	13	1	27	2	16	9	0	0	12	13	26
CCTCATGTCCGCCTGATT	-	32232	Intergen_0028	18	18	37	22	27	77	14	44	16	31	27	38	16	21	16	28	25	24	31	54
AGCAACAGAATTTGCTTC	-	32232	Intergen_0028	9	18	27	22	8	30	7	13	10	24	14	21	13	7	26	27	37	41	23	17
CATCCCCCCCACTTCAAC	-	32232	Intergen_0028	14	7	16	6	29	9	13	8	22	32	25	29	14	4	7	31	19	16	14	24
TTCCGCAATCGTAATTTA	+	32233	Intergen_0028	0	0	0	0	0	0	0	0	0	0	2	0	6	0	6	0	3	0	0	0
GGGGCCCGTCTCGCTCTA	+	32239	Intergen_0028	0	0	1	1	0	0	1	0	1	0	0	0	1	0	0	0	0	7	0	0
GACTTTCACACGAACGGC	-	32241	Intergen_0028	43	52	61	70	38	19	38	58	56	48	40	80	79	46	37	81	63	86	56	46
CCAAATTACACGTGAAAA	-	32242	Intergen_0028	8	14	9	7	6	3	9	9	9	10	5	9	0	15	6	0	7	12	7	11
ACAACTTTTAACCCTTAA	-	32247	Intergen_0028	2	9	1	14	0	19	1	0	12	0	0	16	0	6	6	0	2	0	0	0
GAAAGCCCTGAGCACCAG	-	32247	Intergen_0028	42	25	16	31	18	31	15	8	16	24	26	65	20	46	20	17	14	46	15	12
GCGCCTACGTGTTATAAT	-	32257	Intergen_0028	31	30	36	33	38	44	35	43	24	23	39	39	20	17	30	57	18	51	23	43
CCACCATAAGATTTAGAA	-	32258	Intergen_0028	38	49	45	51	44	35	31	41	83	31	47	51	72	50	45	52	38	55	40	56
CACGACTTCCATCCAAAT	-	32300	Intergen_0028	82	67	43	92	63	64	58	28	89	83	83	69	75	42	93	189	82	70	54	100
GCTAAAACATCCACAGCC	-	32300	Intergen_0028	25	23	33	11	31	0	15	45	7	9	19	0	22	21	14	19	14	7	18	11
AGCTACCGCGCAAGACTT	-	32300	Intergen_0028	33	29	33	14	34	29	41	5	31	45	22	8	22	15	41	27	17	61	46	28
TCATCCATAGATACTGTG	-	32403	STM14_0037	14	19	14	5	5	11	19	15	7	4	8	13	0	7	10	0	13	10	0	4
CACCTACCGTAGTCGAAC	-	32408	STM14_0037	9	3	5	0	4	10	3	11	7	3	6	8	6	5	3	25	15	3	6	24
TTCGAGATTGTCGTCGAG	+	32410	STM14_0037	3	3	13	5	0	0	12	6	1	0	6	17	4	6	9	0	1	7	0	15
AGAACTACTGGAACTTAA	+	32467	STM14_0037	4	0	3	10	1	0	6	0	0	3	0	0	6	0	5	0	0	0	0	0
CCCGTCCCCGCTCGCATG	+	32467	STM14_0037	0	6	1	0	0	0	0	0	2	3	2	7	0	10	0	0	0	0	4	4
AGGAACAACTGACGGGAA	+	32467	STM14_0037	16	15	10	13	24	11	11	6	10	15	5	7	26	2	26	0	3	30	13	4
CACCAACCCGTGATTCAG	+	32469	STM14_0037	15	8	7	16	0	0	9	6	4	3	6	12	17	3	3	0	8	2	6	2
CTTCTGTATTTGCGGTAA	+	32469	STM14_0037	0	5	3	0	4	11	0	0	10	13	5	0	7	4	12	0	0	15	7	4
CAATGGCACGATCAGCGC	-	32475	STM14_0037	2	3	1	6	0	0	0	0	0	0	7	0	0	6	0	0	0	6	6	7
AACTCAGGCCATGTTCTC	-	32475	STM14_0037	0	1	0	0	5	0	0	3	5	5	2	5	0	0	0	0	3	0	7	7
TCCCGAGCCCCAGGTATC	-	32475	STM14_0037	0	1	0	3	7	8	2	0	6	14	0	2	5	0	4	0	3	0	7	2
CACGGCACCCCCTCGAGC	-	32477	STM14_0037	1	4	4	0	13	0	17	0	7	17	6	0	0	0	3	0	5	0	0	3
CAAAGGCAGCTCGAACCG	-	32489	STM14_0037	1	4	3	0	0	0	2	0	1	4	1	0	0	5	3	0	2	0	0	0
CCACGCACCATCCACCGA	-	32569	STM14_0037	4	0	2	4	0	0	0	0	7	0	0	0	6	4	0	0	2	10	0	11
ACCGAAGGGCCCAACAAA	-	32667	STM14_0037	8	3	0	0	10	11	0	5	1	0	3	5	5	3	0	0	0	14	0	0
TCCAAGAAAAACCTTGTC	-	32676	STM14_0037	16	15	8	13	19	6	18	26	22	24	14	24	0	12	12	0	19	17	9	14
AAGGAAGGCCTGCTGTCG	+	32831	STM14_0037.JIntergen_0029	20	8	6	5	0	10	2	2	7	6	3	0	0	9	6	5	3	25	2	6
CACGTAGAATCCTCCCGT	-	32847	STM14_0037.JIntergen_0029	19	19	14	27	27	24	23	53	23	44	29	44	19	35	29	58	36	20	30	26
CTATACCTCCTCCAAAGG	-	32853	STM14_0037.JIntergen_0029	3	0	0	0	7	0	0	0	1	0	0	0	0	0	0	0	0	6	0	0
TCCCCTAACGTCCGCACC	-	32859	STM14_0037.JIntergen_0029	1	3	2	2	0	0	0	6	15	6	3	6	0	0	3	0	7	0	4	2
CCCTTGCTTCTCCCGTCC	-	32859	STM14_0037.JIntergen_0029	5	3	1	0	10	0	5	19	12	4	2	0	0	0	3	0	12	2	0	0
AGAAACAGCCGGACTGCC	+	33065	Intergen_0029	0	5	1	0	0	4	0	0	2	2	0	0	0	0	0	0	2	2	0	0
TCCCCGCCCGGCTATCCG	-	33073	Intergen_0029	25	10	11	19	6	11	14	7	8	2	21	21	3	4	7	10	7	19	8	1
GACCATTGGACTAACCCA	+	33096	Intergen_0029	3	3	3	0	0	11	0	0	3	3	2	0	0	0	5	0	5	0	3	0
CAACCCCGAGATCAACTC	-	33103	Intergen_0029	14	20	24	11	16	18	5	28	4	11	14	23	1	7	17	16	12	6	17	19
AGGGACTCATCTAATTAG	+	33105	Intergen_0029	0	7	0	0	0	0	0	5	2	0	1	6	0	0	0	0	0	9	5	0
ACCAACTAACTCACGACC	+	33110	Intergen_0029	0	7	0	11	0	0	5	0	0	13	3	8	0	0	13	7	0	0	5	9
CTTACCCGCATTGGAATC	+	33119	Intergen_0029	0	2	0	2	1	10	0	0	0	0	2	0	0	0	0	0	2	7	0	0
AAGACAACAAGACGCTCG	+	33180	STM14_0038	0	10	2	0	14	5	16	0	4	0	10	13	3	0	6	0	12	0	0	0
CACTCCACGAGACGCGTT	+	33219	STM14_0038	0	0	3	0	0	0	0	0	4	0	1	0	0	6	5	13	5	5	2	0
TGTCCACGGTAGTGCACG	+	33243	STM14_0038	0	0	2	2	0	5	0	0	0	0	3	0	0	0	0	0	5	0	0	0
GACGACTACTGTTTCCTC	-	33250	STM14_0038	0	1	0	3	0	0	8	18	12	0	3	0	0	0	0	0	6	9	2	2
CGAGAAGCTGTCACGTAC	-	33251	STM14_0038	17	9	5	0	12	0	11	10	21	8	10	13	2	13	13	2	16	22	6	3
AGCAGCCCATTGTTGAGC	-	33251	STM14_0038	7	3	5	0	9	4	18	3	0	6	6	7	0	9	6	0	0	5	3	3
TGAGCAAAGCTATAGTGG	-	33326	STM14_0038	25	16	10	27	11	26	24	8	8	24	18	20	0	13	7	36	11	22	4	13
AGCAACCATAAGCAGCTT	-	33329	STM14_0038	0	1	1	6	0	0	3	0	3	7	0	0	0	0	0	0	0	0	0	3
GCGACACATATTATCGCT	-	33380	STM14_0038	16	11	5	3	2	9	19	10	13	13	15	2	21	28	8	22	7	11	7	8
GCCATACGCGTCTTCACC	-	33390	STM14_0038	7	4	5	0	7	4	0	12	0	15	2	0	8	13	0	0	5	0	3	12
CACACTTACAGAGGATCA	-	33395	STM14_0038	0	4	1	0	0	0	0	0	0	2	0	0	0	0	4	0	0	3	2	0
GCCTCCCCGAAGCAACCC	-	33408	STM14_0038	3	2	1	4	4	0	0	11	1	0	0	0	9	0	5	0	0	0	1	0
TATGACCCTCCCCAACAC	-	33413	STM14_0038	6	3	0	0	0	5	3	0	0	0	0	0	0	0	0	0	0	0	0	0
TACAAACCCATAGCCCCC	-	33418	STM14_0038	27	24	24	26	7	37	13	17	22	42	17	23	38	11	7	57	18	24	20	13
AGTTGAAACCCCTCCCTT	-	33418	STM14_0038	6	6	10	12	9	18	14	18	21	3	6	26	0	6	5	0	24	16	3	10
ATATACGCCTAACAAGGT	-	33476	STM14_0038	4	0	0	0	0	0	0	0	1	0	2	0	0	5	0	0	0	0	0	0
CCGTCACGCACTATAACC	-	33481	STM14_0038	3	10	4	0	6	0	3	7	4	3	8	10	0	0	2	13	5	0	4	4
CCTCCTTACAGACCCAAC	-	33486	STM14_0038	0	1	5	2	0	0	4	0	3	5	1	3	0	0	0	0	0	0	4	0
AACTCTTCCGCCATGGCA	-	33486	STM14_0038	0	2	0	0	0	0	8	0	1	0	0	0	0	0	0	0	0	0	0	2
ATCGAACAGCATACCCAT	+	33542	STM14_0038	8	7	4	12	0	0	2	6	8	7	2	0	0	0	0	0	11	0	1	0
CCAGGCGCCACAACTCAG	-	33557	STM14_0038	3	5	2	0	0	0	0	0	3	0	0	0	0	0	0	0	0	2	0	0
GCATCATGCGTCAGCCAA	-	33562	STM14_0038	5	6	1	11	0	9	2	14	6	4	1	21	1	4	7	13	8	20	5	19
CACCCCCACATCGACACG	-	33568	STM14_0038	0	5	0	0	0	0	2	3	0	1	0	0	0	0	0	0	0	0	0	0
TTCCCGACAACGCGACAG	-	33734	STM14_0038	0	1	4	0	8	0	0	5	4	0	0	0	0	4	0	0	0	0	0	0
CCCCACCACTAGTACGGC	-	33765	STM14_0038	0	8	2	0	0	7	3	15	9	0	3	7	9	0	0	5	6	3	0	8
TTACTCCTCCTCAACAGT	+	34312	STM14_0039	0	4	1	0	0	0	4	0	0	0	0	0	0	0	0	11	0	0	0	0
ACCTGCTGCCAAAGGTAC	+	34360	STM14_0039	2	2	0	0	0	0	0	0	2	7	0	0	0	3	0	14	0	0	0	0
CCACACCTTGACTTATAC	+	34968	Intergen_0032	3	2	0	2	3	0	0	8	0	2	2	6	0	2	6	0	0	14	0	0
TAAGTTAGAACACTCTCC	+	35016	Intergen_0032	3	5	5	6	8	27	4	7	3	7	8	0	4	5	0	0	1	0	3	0
CCCTATATTCAAATATCC	+	35040	Intergen_0032	5	6	6	5	16	12	7	24	4	10	6	16	4	16	6	22	9	16	10	10
CAGCGTTTCGCGGCACCC	+	35040	Intergen_0032	7	11	12	4	8	4	25	15	0	0	11	3	0	20	12	0	9	9	8	0
TGTTACAGGGAAAAGAGC	+	35045	Intergen_0032	15	15	30	22	9	12	28	19	30	30	31	37	11	11	8	29	26	8	11	19
CAAACCCGGGCGAATGAA	+	35049	Intergen_0032	6	3	5	2	12	9	5	5	5	18	1	24	6	5	14	3	4	2	3	3
CGTCACACAACGTAGCTT	+	35050	Intergen_0032	19	11	12	6	25	0	15	0	8	8	6	18	16	11	13	12	13	5	10	8
ACTTTATCCATCAGTATC	+	35066	Intergen_0032	13	9	16	24	10	28	15	26	17	32	16	7	4	5	45	28	23	17	13	5
GCACGCCGTACACCCTAC	+	35075	Intergen_0032	11	12	25	7	28	7	27	23	19	21	26	36	5	5	11	7	18	24	3	29
CCCAGTGAGTACAATAGT	+	35117	STM14_0041	90	79	78	65	81	82	37	53	105	43	90	71	50	40	69	73	88	84	99	85
ACACAAAGGCCGCATCGA	+	35118	STM14_0041	42	21	26	26	34	43	36	38	42	24	32	53	21	17	27	32	30	35	16	32
AACTGCAACACGCAGTAT	+	35127	STM14_0041	5	13	1	11	2	0	3	0	1	19	0	7	0	0	0	0	1	0	4	11
TCTACGCTAACCGCCCCC	+	35127	STM14_0041	70	74	57	48	78	155	85	69	78	84	95	148	79	94	72	97	75	45	70	69
TGTTAATTACTAACCAAC	+	35127	STM14_0041	101	93	76	107	82	35	101	128	68	83	66	157	64	46	61	66	102	98	63	71
AAGAAGATTCCCGGGATA	+	35127	STM14_0041	15	13	26	30	15	32	39	10	32	0	27	50	25	14	29	8	21	3	29	3
AACCGTAACTTGCCAAGG	+	35127	STM14_0041	32	29	32	20	33	70	27	41	15	66	50	31	2	56	25	82	46	22	21	23
AGTTTGTCTGCTGGCACC	+	35127	STM14_0041	38	47	45	30	48	43	22	42	47	61	49	62	22	30	37	52	40	39	71	36
CACGCAACACTGACTTCA	+	35127	STM14_0041	7	21	14	27	13	44	7	26	22	4	14	39	27	14	7	15	2	33	16	11
ACGATTAACAAAGACACC	+	35127	STM14_0041	7	21	16	7	31	1	12	9	31	22	19	22	22	3	10	19	23	0	16	23
CTCCCTAGCCCCCCCCCA	-	35128	STM14_0041	2	3	0	0	4	0	1	0	0	0	1	6	5	0	9	0	4	0	3	0
TCGTCCATGAAATGTACT	+	35131	STM14_0041	3	1	0	6	7	0	2	6	6	4	0	14	9	0	0	19	0	15	0	0
TGGCTCGGATCAGGTCCA	-	35135	STM14_0041	0	5	2	0	0	0	0	6	0	0	0	3	0	0	0	0	2	0	1	0
ACAAGTTGTCGGCGCGTG	-	35135	STM14_0041	3	0	0	3	5	8	2	0	4	12	2	4	3	0	0	0	0	0	0	3
ACTACCGCGCTAAACCCA	+	35135	STM14_0041	24	7	21	19	4	23	22	9	16	0	14	15	6	0	5	0	8	12	12	17
ATGGTCTACACAACTTTA	+	35136	STM14_0041	24	36	17	29	23	21	34	36	13	27	20	42	35	32	20	54	17	67	32	29
ACCACGCACGACAATCCC	+	35136	STM14_0041	6	16	4	31	3	0	15	14	8	0	11	3	15	11	12	0	22	19	10	4
TTTAGAAAATTTCAGTGT	+	35136	STM14_0041	5	8	1	16	0	10	11	9	8	7	5	24	0	7	15	0	5	6	6	12
CCCACACCGCACTCAGCC	+	35137	STM14_0041	98	113	85	72	68	77	99	99	132	126	92	159	77	60	54	94	122	95	82	108
AAATTTCATTATGTTTAC	+	35137	STM14_0041	14	32	44	46	42	85	32	29	45	33	17	32	27	32	49	28	41	15	24	38
CCCCCCCCTTCCCGTTCG	+	35194	STM14_0041	0	4	0	0	0	0	0	0	0	6	0	3	0	0	0	0	0	4	0	0
CCCACCCAGCCCAGTTCT	+	35196	STM14_0041	74	60	48	49	75	76	72	93	53	65	50	59	64	38	32	75	35	57	56	53
ACAGCCGGTAGCATTATG	+	35196	STM14_0041	27	38	38	22	39	26	29	19	21	20	17	14	23	14	10	32	19	20	23	34
GGCCCTATGCAGACAATC	-	35201	STM14_0041	4	0	2	0	0	0	0	0	0	0	0	0	10	5	0	0	0	0	0	0
TCCACCCCGTCGACTCGT	+	35230	STM14_0041	77	64	86	70	56	48	53	50	64	69	80	122	46	44	67	71	81	70	62	63
CACAGAACAAATACCTAG	+	35230	STM14_0041	33	39	90	26	44	30	29	68	51	11	63	49	32	25	30	14	55	37	33	67
GTAAACGCCGCATCACTG	+	35230	STM14_0041	3	4	6	0	3	6	8	12	3	2	9	9	1	0	3	10	5	1	14	6
GGGTTACAAGCTGAACGC	+	35233	STM14_0041	32	48	33	54	34	9	33	31	34	48	25	80	38	25	20	12	30	33	18	56
ACGGGAGAGCTACCGAAG	+	35238	STM14_0041	3	10	3	0	13	23	15	8	5	5	16	8	5	3	0	6	12	5	13	14
TCATTAACGCACGTAAGC	-	35251	STM14_0041	12	8	13	18	6	6	12	7	2	20	3	10	27	12	2	15	21	12	8	20
TTAGCAAGCGCGTTTACC	-	35263	STM14_0041	11	21	16	21	14	13	9	30	21	33	23	33	12	15	35	18	24	23	25	17
CCATGCTAGAGCAACCTT	+	35265	STM14_0041	19	73	41	69	41	44	31	87	33	27	44	78	38	21	62	54	47	64	33	57
TGGTAGGCCACGCCCTGC	+	35269	STM14_0041	24	22	18	36	30	13	16	17	22	49	32	40	18	11	17	14	26	37	23	9
CGCCCGATGTCACACCTA	+	35269	STM14_0041	21	13	20	8	20	25	16	7	23	0	19	36	16	7	14	51	12	17	25	39
TTCCTGTCTGTCCACCGG	-	35277	STM14_0041	6	12	10	5	18	36	5	7	8	35	10	14	0	8	14	18	5	15	8	5
GATAGCTCCGCCGCGTCC	-	35277	STM14_0041	2	10	18	0	0	0	18	4	4	8	10	2	7	5	0	0	3	0	6	5
CCGCTGACCCATAATATT	+	35284	STM14_0041	24	29	20	26	8	11	32	56	19	20	20	32	27	15	10	37	19	22	26	40
ACACCCAAACAGCCGGTT	+	35284	STM14_0041	10	35	11	15	0	29	19	38	20	30	17	16	15	12	20	32	9	18	10	25
GAAACCATTAGAACAAGA	+	35284	STM14_0041	37	7	30	7	31	35	3	20	18	16	26	35	9	26	19	21	33	15	25	24
CCATATTATAAGACAACC	-	35292	STM14_0041	44	28	36	18	48	45	40	12	31	52	33	42	36	57	61	21	35	45	27	34
CCACCGAACCCCGCGACT	-	35303	STM14_0041	121	118	106	126	139	166	112	149	137	103	177	193	90	92	144	156	180	119	113	169
GAGCGGCAATACACCCCA	-	35303	STM14_0041	15	8	22	34	24	22	16	29	16	25	22	25	14	16	47	9	42	29	7	34
AAATTGCCAGCAATAACG	+	35312	STM14_0041	23	24	26	22	22	49	8	17	39	15	23	28	17	19	28	33	22	34	11	38
AGAGCGCAAGTTAGCCGC	+	35316	STM14_0041	18	37	27	42	22	40	40	15	37	33	39	48	64	18	40	53	17	21	37	27
GCAGTTGAAGGACCATAC	-	35319	STM14_0041	7	9	12	14	3	9	7	1	13	3	11	9	0	15	0	6	5	15	4	0
AACTCGCTGGCGAACGAC	+	35327	STM14_0041	19	23	23	27	28	6	31	41	33	32	42	19	13	34	22	0	22	14	28	24
CATTGCCCAATTAACGAT	+	35332	STM14_0041	15	13	10	7	6	25	25	1	20	29	17	31	5	34	13	15	12	18	9	2
CGGCTGAATGGTCCCCAA	-	35335	STM14_0041	19	17	17	10	10	24	9	13	3	11	10	13	1	5	9	13	8	20	10	12
ATCTTACAGTCCCTGGAA	-	35350	STM14_0041	94	64	70	76	67	73	66	94	80	83	97	47	47	56	91	44	71	120	120	79
AGCAGCCATGACAAACTG	-	35350	STM14_0041	60	30	32	45	39	52	47	53	41	34	38	40	31	47	34	27	62	45	30	33
CCTCGCGCACCCTTTCCT	-	35350	STM14_0041	13	18	15	19	20	19	18	9	32	32	30	39	7	9	13	35	33	29	33	48
CCAAGCTACCCCCAACAC	+	35353	STM14_0041	13	4	12	34	19	0	8	0	5	9	28	13	18	6	6	10	14	6	16	10
CACCCACGCATGGTTGGC	+	35371	STM14_0041	7	5	7	15	5	10	3	17	5	2	7	11	2	0	3	0	5	6	0	6
CCACTAAACCTCTATCAC	-	35381	STM14_0041	22	33	47	33	37	28	36	42	46	44	37	51	27	32	77	42	36	34	17	27
CCATCACACGTGAACCGG	-	35381	STM14_0041	33	27	24	29	19	16	46	28	27	12	59	46	29	39	25	39	18	68	41	50
TGAAACATAAGATAGCAG	-	35388	STM14_0041	8	8	4	2	17	7	13	14	9	20	5	18	6	15	14	15	9	24	8	6
GAGACCTGCGCGGGTACC	-	35393	STM14_0041	18	16	23	32	32	12	30	15	8	12	24	11	30	11	20	29	18	5	7	4
GCACAACCCCCTTGCGCT	-	35393	STM14_0041	15	20	8	54	20	9	12	20	15	11	19	21	18	7	13	46	25	30	20	21
GGCTCCGACCCAATACGA	-	35393	STM14_0041	28	27	14	14	26	9	16	12	23	9	16	17	28	25	8	6	6	17	18	14
ATCTTCGAAAATCGCTAG	-	35393	STM14_0041	17	20	18	22	23	20	18	35	29	40	28	26	27	10	31	19	18	25	16	13
GCCCGACGATTCTGACAC	-	35393	STM14_0041	55	41	31	27	25	1	13	32	19	35	16	37	30	20	71	25	19	59	34	26
GACCCCGTCCGGCGAACC	+	35403	STM14_0041	8	17	12	13	15	19	14	0	11	6	19	10	21	11	24	0	9	15	18	11
TGTACGAGAAGCCGTTGT	+	35403	STM14_0041	4	29	14	4	19	41	15	14	15	10	8	9	7	4	7	0	13	21	6	17
TAATAGCTCCCGGCCCCT	-	35412	STM14_0041	24	39	45	37	41	56	53	19	28	41	45	63	14	21	31	21	47	20	38	34
ACAGACACTAGAAAAATC	+	35423	STM14_0041	14	13	24	25	13	15	27	7	16	9	28	24	8	0	11	44	8	25	21	42
GGACGAACGAAGAGCTCA	+	35441	STM14_0041	16	24	15	22	9	9	9	10	31	22	8	19	36	32	11	24	13	26	30	13
AATACCAATTGCGTCAGT	+	35446	STM14_0041	7	8	6	0	14	4	15	0	7	18	3	3	6	17	0	51	3	24	0	17
ACACACACGTGCACGGTA	+	35450	STM14_0041	75	120	71	163	79	113	102	98	114	116	68	178	105	79	130	162	97	138	58	138
GCCCCGCCAGGACACTAC	+	35451	STM14_0041	22	18	18	23	16	30	2	28	26	26	23	38	16	29	31	9	13	10	17	5
TGTCGCTAGGCCGCCGCC	-	35453	STM14_0041	22	12	9	13	10	2	21	9	14	9	6	9	6	13	6	17	12	6	9	3
AACGATGCGTAAAACCTC	-	35465	STM14_0041	12	2	6	6	15	15	7	14	17	24	8	0	17	5	6	8	4	17	5	15
CAGTTTCCAGGAGTAGCA	-	35486	STM14_0041	21	26	21	41	38	11	27	50	13	39	29	29	17	12	4	35	16	29	27	8
CCGCATAGTATCCAAAAT	+	35489	STM14_0041	24	7	33	23	27	0	10	0	29	20	27	39	2	9	14	32	14	29	14	32
TACGTTCCAAACATCGTA	-	35490	STM14_0041	81	67	69	57	35	47	59	54	54	70	63	79	36	28	84	64	55	75	38	60
GGGCGAGCTTTTCTTGGC	-	35496	STM14_0041	10	15	18	0	1	3	10	5	10	12	10	0	0	5	0	0	7	7	2	8
TTTAAGTTACTGACATAA	+	35498	STM14_0041	4	2	2	10	3	6	0	0	12	13	1	5	0	4	3	10	2	0	7	0
GGCCCTATCATTCAAGCA	+	35498	STM14_0041	1	5	2	3	0	0	3	0	9	0	2	10	0	8	3	0	4	2	0	1
TATACAAAGGGTACTGAT	+	35499	STM14_0041	18	13	21	23	20	0	17	29	8	14	13	14	6	19	14	12	17	24	20	28
CTGCCGCTGAATGTCGCT	+	35499	STM14_0041	0	0	4	0	0	0	0	0	0	0	4	0	0	4	0	0	0	5	0	0
GGCCGTCCCCTTACCCTG	+	35499	STM14_0041	6	6	10	20	10	13	15	8	3	27	12	6	5	7	18	24	16	25	9	16
CCAACCCTGGAAGGGGGG	+	35502	STM14_0041	60	69	86	79	115	70	95	91	64	75	85	54	69	62	83	118	77	88	92	94
ATAGGATTAACCTTTTCA	+	35502	STM14_0041	21	33	33	32	9	22	44	44	26	6	13	25	35	22	24	25	27	43	14	15
TTTGTCACCATACTAGAG	+	35502	STM14_0041	36	25	25	21	35	27	44	18	25	14	37	32	16	24	38	55	26	7	28	27
CGACGCCGCTAAGCGCCC	-	35507	STM14_0041	30	21	21	16	4	8	11	28	17	15	15	46	23	0	11	6	5	1	21	15
AACATACCGTCCAACATT	-	35507	STM14_0041	7	18	11	10	0	0	12	0	6	8	9	16	5	0	8	11	6	14	4	11
ACGCACTGCCTAACTTCA	+	35509	STM14_0041	4	6	9	10	3	6	8	9	3	29	15	7	1	0	0	0	5	0	12	16
TTTGAGCGATCCGTCTTG	-	35510	STM14_0041	14	53	43	68	57	60	51	9	48	37	47	49	33	19	26	30	31	32	27	71
GGGGAAGGAGTCCAAATA	+	35510	STM14_0041	52	37	28	41	47	33	35	20	13	8	42	26	10	23	35	98	17	14	42	55
GGATACTATACCCGAATT	-	35530	STM14_0041	70	64	30	52	42	83	31	71	43	73	53	76	62	39	52	60	74	29	34	40
CCCCGTAAACTTGCATGG	-	35530	STM14_0041	27	32	21	34	24	8	25	14	15	16	15	13	13	14	18	16	17	46	14	8
TACCGGTCAGATCATACT	-	35539	STM14_0041	84	57	74	60	59	98	58	72	102	82	64	90	88	66	76	79	40	85	60	65
CTGCCACCAGAGAGATTT	+	35543	STM14_0041	4	3	3	0	0	2	0	21	15	0	3	0	0	0	2	7	9	5	6	5
GGGTAAAGTTCAGCCGCT	+	35544	STM14_0041	6	2	2	3	3	5	4	0	6	6	2	11	3	0	11	0	1	3	4	0
GGGTCACGACCCCGGCAG	+	35546	STM14_0041	5	18	7	9	17	5	2	24	17	8	2	8	1	3	8	5	4	3	2	18
GCTCCCCACGGCTGTACG	+	35547	STM14_0041	21	6	5	8	19	14	12	32	12	5	15	9	8	11	10	0	6	7	7	17
CCCTCCGGGCACCAGTTC	+	35547	STM14_0041	38	7	18	0	22	15	7	5	12	10	21	8	8	4	14	0	34	4	17	10
GGGTATTTCCCGGTGATA	-	35551	STM14_0041	15	11	11	21	0	4	4	17	9	20	4	8	9	7	1	14	5	2	8	9
CTACAAAAACATTATCCC	+	35557	STM14_0041	30	31	45	17	33	30	40	40	45	41	39	39	35	35	60	22	53	26	39	40
CTGCACCTCCCCGTCGGG	+	35557	STM14_0041	18	19	10	18	7	11	9	6	13	12	9	25	39	9	33	0	25	9	9	3
TCAACCTATCTGCCACAG	+	35557	STM14_0041	0	1	7	2	9	7	2	0	4	0	9	7	0	0	18	0	2	0	0	1
AACCCTAAACCAACTACC	+	35562	STM14_0041	2	3	4	6	0	0	3	0	11	4	3	1	0	0	0	0	1	2	3	6
TCCATTTTGTCCCACTGC	-	35565	STM14_0041	150	134	151	237	134	118	196	196	171	159	128	244	124	136	168	130	150	150	178	130
TAGCGGCGACGCGCGCCC	-	35565	STM14_0041	64	60	53	32	77	83	82	136	94	65	63	103	41	32	75	63	41	72	68	58
GTCGTCTTTAACAACAGT	-	35565	STM14_0041	49	19	10	47	32	17	32	25	39	31	42	39	50	27	50	10	20	37	28	29
GTTCATTCACCCCTTTAG	-	35565	STM14_0041	19	22	19	12	12	28	9	42	11	28	28	31	22	13	14	30	25	24	24	12
GTTTTAACTCACCAAAAC	-	35565	STM14_0041	67	85	89	87	86	91	70	118	59	98	122	122	95	57	123	158	75	115	76	136
ACAACACCACCCTGCCCG	-	35565	STM14_0041	31	32	40	46	42	76	30	44	41	34	31	24	22	22	30	25	45	44	33	10
GTCGGCACCCTCCGGGAA	-	35565	STM14_0041	51	54	45	54	48	38	53	33	43	32	51	52	25	25	38	64	30	57	52	60
TTGACCACGTCGCTTGAA	-	35565	STM14_0041	42	28	38	34	23	40	18	20	42	32	51	38	63	11	24	38	43	80	49	34
CGGGCCCCGTGACAGGAT	-	35565	STM14_0041	39	25	20	23	1	15	18	31	27	58	34	8	4	13	17	25	8	12	24	19
TACCGACTTAGTCAGTAT	-	35565	STM14_0041	19	29	26	30	36	46	33	47	47	35	32	40	39	16	25	30	36	15	19	12
GACGCCCCGCTGTCCAGT	+	35565	STM14_0041	13	7	4	9	12	45	0	0	9	6	4	10	4	14	0	12	9	0	6	12
ATCCCTAATTCTCCCGCC	+	35570	STM14_0041	214	231	272	270	162	265	261	325	200	266	258	313	219	109	295	190	221	261	262	344
CGACCGACAACGCATTCT	-	35573	STM14_0041	60	49	80	41	46	28	34	74	63	37	70	25	25	26	76	85	57	54	59	46
CTATCCGTTACAAAGCAC	+	35580	STM14_0041	0	0	4	0	0	0	3	17	1	0	0	0	0	0	0	0	0	0	2	0
CACGTCACTCCATCCGAT	-	35583	STM14_0041	21	25	22	24	19	21	20	33	15	12	15	34	14	14	34	29	18	9	9	50
ACCCATGCCATCCCCCGA	-	35583	STM14_0041	35	11	22	57	18	4	16	10	37	19	17	52	27	18	28	13	8	25	32	40
CCCACTTAAGCGTTGTCC	-	35592	STM14_0041	18	16	19	15	16	9	7	43	5	10	13	37	0	23	12	13	10	19	18	11
ATGTTTGCTTCGAGTGCG	+	35623	STM14_0041	22	24	31	20	31	20	41	25	23	34	32	38	40	33	40	25	23	46	45	53
GACCCAATAAACCTACAT	+	35623	STM14_0041	41	46	58	53	13	80	56	46	28	55	45	44	23	39	42	55	45	64	49	63
AACCAATCGCGATAATCT	-	35631	STM14_0041	94	107	92	119	64	127	113	120	112	95	94	143	123	76	117	95	106	111	108	193
GTGCCTGGCCTCCCTGAG	-	35633	STM14_0041	1	0	1	1	0	0	0	7	0	0	2	1	0	0	0	0	0	0	0	0
CCCGGCTCAAGCTCCTCC	+	35636	STM14_0041	25	31	32	15	20	28	27	17	13	40	19	28	21	14	27	9	31	25	15	15
CAGTGACCAACCAGTAGA	-	35641	STM14_0041	24	7	16	7	11	11	7	18	21	4	12	6	4	4	6	14	13	4	5	7
TCATACACTAACCAACTC	+	35649	STM14_0041	37	12	42	29	14	27	23	31	22	10	19	33	9	20	39	39	18	44	28	24
TCACCCTGCTGTACATGA	+	35654	STM14_0041	8	5	18	15	4	3	12	8	10	18	7	14	4	16	11	7	11	2	2	2
CAACAAATAGCAAACGAA	+	35654	STM14_0041	4	1	6	2	1	0	18	0	5	9	3	9	0	18	0	0	0	9	7	7
CAACGAATGAACTCATGG	+	35654	STM14_0041	6	14	37	24	0	80	21	36	12	10	30	42	31	7	34	26	30	18	30	20
GGGCCACCTGTGCGGCGA	-	35657	STM14_0041	19	6	14	0	9	0	9	3	16	12	24	27	25	17	16	18	18	33	20	11
GAAACTATTCGTGCGCTT	+	35659	STM14_0041	0	0	0	0	6	0	0	5	0	2	0	0	0	0	4	15	0	0	0	0
GTCAACAGCAATATGGAC	-	35662	STM14_0041	150	179	218	113	179	142	155	152	141	167	180	172	176	108	162	130	180	169	142	162
AACCCAGCCCCCTTTTAA	-	35667	STM14_0041	22	28	19	3	18	23	34	21	33	30	26	20	26	13	16	8	8	20	31	13
TCCTGGAATGAGCGACCC	+	35706	STM14_0041	0	5	12	6	5	0	9	13	2	6	16	7	3	4	2	7	6	8	5	0
CAGAATCCTGCCCAGCTA	-	35708	STM14_0041	4	2	0	0	0	0	5	0	0	0	1	0	0	0	0	0	0	0	3	10
GCCCTGTATACATTCAGA	-	35712	STM14_0041	68	44	65	23	19	14	57	29	32	17	18	18	17	13	29	24	20	32	34	34
CGCGTACAGCAATATGAG	-	35713	STM14_0041	0	6	1	4	0	0	0	0	0	5	0	0	0	0	0	0	0	1	0	0
GCCCGCCCTGCAGTCTCA	-	35713	STM14_0041	5	3	0	3	21	8	16	0	7	5	3	14	9	0	5	5	0	0	0	10
TTAAGAAAATACACCCGA	+	35716	STM14_0041	8	3	10	13	11	22	6	0	17	5	3	16	6	2	11	19	13	0	7	18
GCCCGACACATTGCGACC	+	35727	STM14_0041	13	22	22	30	12	19	22	17	11	36	20	13	9	22	6	8	23	5	13	6
GTCATGACGCAATACAGT	-	35730	STM14_0041	62	93	71	85	86	38	81	102	59	58	65	63	45	70	89	43	73	61	66	55
CACCCTTTGTTTAAGTTT	-	35756	STM14_0041	5	9	4	0	1	14	1	3	5	5	9	5	6	7	2	16	2	2	4	5
CAAGGTCTAAACCACCCC	+	35758	STM14_0041	23	17	33	49	38	0	19	21	35	25	41	40	14	13	21	13	17	23	13	20
AAGCCACCAGCATGGAGT	+	35782	STM14_0041	152	175	166	106	128	155	109	147	152	134	166	157	83	124	146	231	180	197	165	144
CTACCTCCCGCCACCACC	+	35782	STM14_0041	31	9	46	13	31	39	67	11	62	113	22	54	68	28	62	75	78	81	53	56
CCCGAGCAGAGCCTCCCT	+	35782	STM14_0041	73	55	87	58	75	83	49	91	83	71	80	60	53	51	54	60	62	66	82	64
TACGAGGCGGCTCGCCTC	-	35790	STM14_0041	0	2	6	0	4	0	0	0	0	3	0	0	5	0	1	0	2	0	2	0
AACATCACACCTAGATCT	+	35805	STM14_0041	26	27	50	33	28	26	39	14	28	47	60	12	34	34	44	21	27	56	38	10
TGTTACTCCCGCAGGCCC	+	35815	STM14_0041	32	29	44	43	44	35	29	72	33	68	49	40	18	20	37	43	51	29	40	63
ATACACACTACACAACCT	-	35818	STM14_0041	7	3	10	0	7	5	6	7	6	13	5	6	0	14	0	0	0	0	0	6
GGCGGGGTGAAGACCCCA	+	35825	STM14_0041	31	24	31	34	24	43	34	32	34	56	16	38	23	20	46	16	22	48	47	76
TCCCCGCAATTGAACATT	+	35825	STM14_0041	38	27	33	11	26	30	31	58	46	36	45	29	5	22	37	45	33	30	37	31
CTGCGTAGCTATACATCA	-	35828	STM14_0041	0	1	2	7	0	0	0	0	4	0	0	6	11	0	6	0	6	0	4	0
CCCCACCAATAGGACGCC	-	35828	STM14_0041	4	6	3	2	3	0	7	9	0	0	3	22	0	9	0	1	0	9	0	8
GCATCCTAGCCGCGCTTA	-	35845	STM14_0041	2	15	13	8	4	16	0	13	13	15	21	6	0	10	0	0	10	10	12	0
ACGGAGCAGCTGACCGGT	+	35864	STM14_0041	8	5	17	13	21	8	12	9	13	17	6	8	6	4	12	0	10	7	9	11
ACAGCCTACCCCATATAC	-	35872	STM14_0041	2	1	4	5	0	0	0	0	0	0	2	8	3	2	4	6	3	5	7	0
TCCCGAACACAGGACACC	+	35881	STM14_0041	59	43	65	94	77	46	54	51	55	42	53	98	83	52	56	35	69	47	41	36
CTACACCCCCCCCCTCTA	+	35885	STM14_0041	17	14	9	7	0	5	30	18	17	7	9	10	2	11	12	16	3	29	11	1
AAACGAACATACGGCAAT	-	35889	STM14_0041	52	47	39	43	21	36	51	71	38	47	42	49	57	46	34	62	50	62	81	60
TCATGGGGCGCAAGAACA	-	35895	STM14_0041	5	9	7	1	0	8	1	0	0	0	0	7	2	5	8	9	5	0	5	11
TTGAGACCAGCCTTGCCT	+	35948	STM14_0041	46	54	51	90	72	34	58	81	71	95	65	60	58	20	49	34	51	42	70	91
ACACTGTGACCCCACTAG	+	35948	STM14_0041	53	44	54	55	53	17	40	32	61	34	49	52	45	23	58	40	39	56	43	42
CCGAGCCCAATAAGACCC	+	35951	STM14_0041	161	170	160	187	152	130	192	149	202	151	165	233	267	134	181	174	203	177	169	131
AATGAATCAGATTATGTC	+	35955	STM14_0041	27	66	42	40	38	25	40	77	43	37	42	55	34	21	47	53	47	30	36	57
TGCCATCGTGCGCGCTAA	+	35960	STM14_0041	48	49	43	47	37	47	32	42	40	63	61	43	20	36	34	43	57	96	30	35
TACCAAAAGTTTTCCCTT	+	35962	STM14_0041	18	18	13	13	32	6	6	25	14	23	20	10	9	16	11	0	13	19	19	13
GAGACGCTAACCTCGGGT	+	35962	STM14_0041	121	100	128	155	95	134	122	60	159	139	144	227	111	107	150	155	128	194	151	120
GTGACGCATTTCCGCGTA	+	35962	STM14_0041	61	76	41	50	61	61	54	65	52	52	57	63	26	41	41	42	58	33	64	61
CTTAAAAACAATCCCTTA	+	35965	STM14_0041	41	24	21	46	29	33	38	36	34	28	32	31	28	11	44	19	24	17	28	25
GAGGCTTGTAAGGAAGGC	+	35965	STM14_0041	3	0	2	0	0	0	0	0	0	0	0	10	0	0	0	0	0	0	0	0
AAAGCGCTGCCCGCTATG	-	35970	STM14_0041	9	3	5	20	13	0	0	0	1	7	8	0	0	0	4	13	12	5	1	6
AGTCATACTTATTGACAT	+	35974	STM14_0041	28	22	31	23	15	25	23	53	32	24	43	38	17	13	12	37	54	23	15	27
ATGAGAAGCTAGAATGCG	+	35998	STM14_0041	116	111	117	152	101	148	119	152	81	92	111	167	95	60	115	128	106	131	122	79
CGCCCAAGGAACCCCCTC	+	36009	STM14_0041	12	19	33	31	13	30	26	24	20	16	24	37	18	18	21	25	31	20	33	36
GACTACCCGAATTCGCAA	+	36009	STM14_0041	46	26	36	49	58	70	23	29	62	60	47	16	28	14	43	27	47	23	57	44
AGTCAACCGCTTCTAGCC	+	36014	STM14_0041	73	61	89	113	48	96	58	61	74	120	72	82	47	44	81	88	70	82	48	81
TAAAAAAAGTTTCCGACC	+	36014	STM14_0041	75	72	81	71	99	63	83	48	89	55	80	132	93	64	74	89	82	54	84	66
AGGAGTCAACTCACCCCC	+	36014	STM14_0041	22	16	18	26	20	34	22	25	14	12	24	29	4	28	30	32	28	15	21	15
CATAGTTTTTCTAGACCA	+	36014	STM14_0041	14	22	19	20	7	26	19	11	29	8	19	37	9	10	5	33	4	18	15	12
TAACCATATAAGCCAAGC	+	36014	STM14_0041	58	24	41	31	62	59	69	53	40	53	50	68	8	34	40	27	29	30	41	44
TAAGCAGTCTTCAGGGCA	+	36014	STM14_0041	41	34	59	77	24	62	83	71	47	65	62	78	74	22	70	71	40	47	56	46
TCAAGGTTAGCGCAAATT	+	36014	STM14_0041	11	24	24	23	20	40	50	15	13	27	26	24	32	27	24	17	8	16	18	50
AACGCAACAATGCCCTGC	+	36014	STM14_0041	41	22	34	37	12	24	17	46	49	50	57	51	31	25	27	63	45	43	32	64
CATCCACTGTCCTGGGAC	+	36014	STM14_0041	25	39	22	32	6	39	51	19	24	17	18	44	15	24	22	17	20	41	37	21
ACTATCCTCCCGCGTAGC	+	36014	STM14_0041	6	16	17	6	30	11	11	11	18	15	18	17	19	24	13	14	32	30	28	14
CTTGCACAACATATCAGT	-	36015	STM14_0041	42	34	36	30	56	40	40	44	82	45	61	63	37	18	62	114	79	22	26	65
ATACTAGACAGTTTACAC	+	36015	STM14_0041	308	274	309	310	265	377	240	181	288	250	260	354	321	185	245	267	259	250	261	318
ATTCGTCGACTGCCGGAG	+	36015	STM14_0041	117	91	127	171	155	150	104	171	122	108	128	118	108	99	125	154	115	88	94	106
AATAAACCAGATTTAGTT	+	36015	STM14_0041	38	39	39	43	64	38	78	25	22	60	42	18	49	40	27	26	26	29	24	30
TGACTTATTACCTAGGAT	+	36015	STM14_0041	36	75	37	40	36	39	36	33	30	67	18	51	19	23	28	42	26	41	29	53
CTAATCCCACCACCCACG	+	36019	STM14_0041	49	53	32	7	32	31	45	25	43	19	46	37	26	23	56	25	47	32	22	26
GTAGCACTCCTATGAAGT	+	36019	STM14_0041	35	38	47	21	25	26	31	33	43	18	25	32	9	11	14	26	44	31	12	25
AACCGAGTACTTCCGTGA	+	36019	STM14_0041	0	16	9	22	0	18	10	11	2	11	5	32	13	0	7	8	8	18	8	27
GGTTATAGCCAATGATGG	-	36022	STM14_0041	79	83	94	104	91	126	82	116	99	90	102	71	65	71	118	57	100	95	97	136
CCAATTACCTTCATTAAG	-	36022	STM14_0041	12	3	7	24	14	5	6	7	8	26	12	6	4	0	6	8	25	22	4	7
CGTGGTTGGCCGACAACG	-	36022	STM14_0041	10	10	11	9	4	11	12	8	5	8	6	13	13	5	1	20	2	17	21	16
TATCTAGGCACCAGCTGG	+	36022	STM14_0041	40	46	41	24	49	17	32	28	58	51	47	45	47	29	61	30	38	23	24	25
GTAACACAAGGCCACAGC	+	36023	STM14_0041	106	82	79	127	74	40	41	108	96	89	80	126	35	44	90	111	86	86	128	85
TCACATCAGGTCTCCCGT	+	36024	STM14_0041	71	61	80	55	70	73	72	45	50	68	85	96	59	47	81	63	74	54	79	67
CCTCAATTAAACTATGCT	-	36027	STM14_0041	11	4	10	41	19	1	8	14	12	13	23	16	13	12	11	0	36	11	4	16
CGCACATACAATAATCAC	-	36027	STM14_0041	9	10	6	19	0	1	4	0	8	5	5	25	0	13	21	21	5	1	16	30
TATTATACAATGTCGGAA	-	36032	STM14_0041	54	49	47	51	41	45	41	77	46	44	32	33	44	28	38	81	23	54	34	46
TATTCAGCAGGGCAACTC	-	36048	STM14_0041	29	13	9	26	20	10	31	26	28	18	11	22	13	7	17	41	30	11	13	24
CCCTCCCAACAATGCTAC	-	36049	STM14_0041	28	29	11	33	17	38	13	22	12	6	23	25	4	2	10	21	14	9	18	21
TCATAAAAAGGCCTGACT	-	36049	STM14_0041	19	22	26	24	25	23	22	13	41	32	29	25	43	13	32	28	34	26	14	62
ACACTTAATGTTAAGAAG	+	36085	STM14_0041	24	39	32	67	36	30	19	28	16	32	40	41	5	22	15	49	37	29	27	53
TCCCGGTAACCGCAAACC	+	36085	STM14_0041	11	14	7	8	5	27	8	16	7	27	9	10	0	8	19	5	4	4	9	8
CCTCGCTGTCCTACTAAC	-	36093	STM14_0041	11	12	12	14	20	3	27	0	14	6	11	23	18	6	8	22	4	12	6	15
GCCGACTCCCCAATACGT	-	36093	STM14_0041	7	22	14	22	15	35	16	26	17	18	13	20	8	18	27	40	23	28	24	12
AGTGGATAAAACCTGGAA	-	36093	STM14_0041	15	16	10	14	15	7	18	0	11	17	9	11	15	7	17	3	16	28	4	16
CTTTATAACGCGACTTAA	-	36093	STM14_0041	30	15	17	29	18	14	26	18	16	27	34	25	31	18	24	4	30	15	20	26
GCCACAAGGGCTCCAAGC	-	36093	STM14_0041	4	6	13	11	21	10	3	15	11	0	13	18	0	0	14	5	12	14	12	3
CCCGGTCCAGGAGTGCTA	+	36096	STM14_0041	77	68	80	81	63	65	85	52	74	83	81	106	48	60	63	73	93	81	65	55
CCAGGCCCCATTTGTCCC	+	36096	STM14_0041	92	77	74	84	85	105	109	111	115	96	68	81	67	56	100	48	81	66	66	92
CGCTGGCAGTTGAGCACT	+	36096	STM14_0041	28	53	36	94	34	44	36	28	23	22	20	56	30	27	32	87	19	38	23	41
GTACGCACGAGTTTATGT	+	36096	STM14_0041	25	26	19	43	35	25	40	57	23	63	28	32	19	31	14	8	45	29	31	51
CTACCTCAAAACAACAAA	+	36096	STM14_0041	32	29	33	20	24	43	25	39	41	36	37	41	25	11	32	13	47	11	36	39
GCTTGACCCCCGGACGAC	+	36096	STM14_0041	18	39	24	25	27	8	17	18	16	28	35	19	24	11	33	21	26	21	21	32
AACATGCCCACGGACACA	-	36098	STM14_0041	34	37	25	46	47	28	48	14	39	54	32	33	11	42	16	38	33	41	19	40
CAACCCCATACTGGCAAC	+	36098	STM14_0041	16	26	23	22	24	24	29	45	12	9	30	32	15	7	19	49	21	7	25	37
CAACATCCAAAAATTTAA	+	36100	STM14_0041	7	13	22	3	10	22	19	7	19	11	11	15	24	4	10	14	14	5	13	23
ACCCACCACCACCGTTCT	-	36104	STM14_0041	6	12	4	25	21	16	16	41	21	25	9	18	20	15	5	0	21	15	17	5
ATCTGAACAATACCCCTT	-	36104	STM14_0041	10	4	20	10	19	18	12	22	11	25	8	22	11	3	2	12	11	1	17	8
GCCCTCACCTCCGTCGGG	-	36104	STM14_0041	1	1	0	15	0	0	0	5	6	14	6	0	0	0	0	0	0	3	0	3
AACGTCCTTTGAGCTTCT	+	36135	STM14_0041	42	53	33	42	22	46	21	27	41	43	38	36	13	18	23	70	33	59	55	26
AAGATTCATCTATGAATA	+	36150	STM14_0041	7	0	6	26	19	4	16	2	6	7	6	19	4	0	14	11	9	0	11	3
TCTTTCCCCCGACCTCAC	+	36150	STM14_0041	2	3	2	4	2	16	4	23	7	16	1	10	5	11	8	4	8	7	1	12
GTACTACCCCTATAACAA	+	36169	STM14_0041	95	90	72	73	31	85	76	108	76	79	107	66	66	58	71	72	79	73	69	75
TGCGCAGATGCCAACTGG	-	36204	STM14_0041	9	15	8	39	4	3	20	0	14	0	20	12	25	11	21	23	19	18	3	16
GTACTAAACAGACGCGGG	+	36207	STM14_0041	2	10	4	1	0	0	2	0	3	9	2	0	5	0	3	0	2	20	6	18
GCTGAACACCCCCTACGA	+	36209	STM14_0041	36	34	32	73	28	50	34	32	42	14	40	41	18	30	61	36	34	18	34	60
TAGATCATTAGGTCCCCC	+	36209	STM14_0041	17	10	17	38	18	0	21	25	23	12	29	26	19	12	8	0	29	41	35	28
CACCATCATTTACCTCAC	+	36214	STM14_0041	24	24	32	32	31	49	49	24	54	25	57	33	32	15	48	11	14	23	39	61
ACAATTACTGGGCCTTTC	+	36222	STM14_0041	45	24	37	32	26	29	34	32	23	38	27	53	37	25	17	13	20	22	36	26
CCACAGGAATGCACACCC	+	36230	STM14_0041	363	312	348	244	379	340	244	250	333	275	343	418	226	246	343	399	312	304	358	307
CTCTCCCGCGAGTGCACG	+	36232	STM14_0041	4	5	4	19	0	0	6	0	9	12	10	9	15	9	16	21	13	11	10	11
GTGCCGCACGAAGTGGTC	-	36240	STM14_0041	17	14	5	30	4	7	17	13	13	7	19	28	3	7	12	16	3	29	7	14
CTTTAGGACGCCAACCCT	-	36248	STM14_0041	14	24	22	39	29	31	17	29	12	20	13	9	24	19	32	42	22	18	26	22
AGCAAATATTATAACCCA	-	36251	STM14_0041	11	11	8	17	5	27	17	15	10	14	18	14	8	21	17	13	15	19	16	14
CAATGAGTCCGTAAACCT	-	36254	STM14_0041	56	63	87	77	72	61	71	118	68	89	48	74	49	46	96	114	56	87	52	46
CGCAATCCGCATTCGCTC	-	36276	STM14_0041	50	32	33	65	42	75	64	78	48	54	74	53	26	38	55	26	42	75	61	36
GGTCTTATCTATCTTGTC	-	36276	STM14_0041	22	28	9	33	20	24	47	45	50	36	22	44	18	20	32	3	45	32	26	28
TAAAAGCTTTCACGATAA	-	36285	STM14_0041	121	162	158	106	100	139	143	153	115	175	161	176	118	88	120	154	174	143	111	136
CTAGCCCTCAGATCACAC	+	36295	STM14_0041	203	219	217	250	220	283	297	182	198	275	256	279	235	152	194	251	265	162	254	188
GTAGACCCCGCCCTTCCC	-	36303	STM14_0041	109	81	91	105	119	80	112	78	126	86	107	159	90	76	83	151	109	114	79	105
GGATCCTGCGCACAAGGA	-	36341	STM14_0041	0	2	3	3	0	0	1	0	7	5	0	0	7	0	14	0	7	17	5	5
ACTAGACAAATAACACCT	+	36363	STM14_0041	40	27	31	63	21	42	33	24	40	34	36	36	71	15	24	52	40	44	30	33
AGCGTACTCAACGATCCA	+	36403	STM14_0041	14	12	24	37	16	17	22	14	34	33	42	29	43	21	26	15	14	43	43	5
GAGGCCCGAATAGGATAC	-	36415	STM14_0041	14	17	13	6	3	15	9	18	8	5	11	16	7	5	8	15	9	11	18	7
CGATCGCTATGATTCTGC	-	36426	STM14_0041	160	122	171	134	97	115	134	144	124	137	156	158	168	77	137	130	114	107	129	136
CGACGAGAACAGCAGACA	-	36430	STM14_0041	40	35	52	72	27	58	62	25	29	56	50	78	73	16	37	59	25	57	66	50
CCATCCGCGCGTCAGCTG	-	36440	STM14_0041	120	106	121	76	85	83	72	54	66	160	100	121	102	68	79	109	88	75	88	103
TGCAATGCTCAGCACCCG	-	36446	STM14_0041	76	91	85	68	42	78	93	58	51	58	72	89	59	54	78	43	63	77	72	89
CTCGTAAATCGAGCGCTG	+	36452	STM14_0041	0	0	1	0	0	6	0	9	0	0	0	0	0	0	0	0	3	0	0	0
CGGACCAAGACACCGCTA	+	36452	STM14_0041	11	4	0	7	0	0	0	8	0	0	0	4	0	0	0	0	0	5	0	0
CGGCCTCCCATAAAAGCG	+	36452	STM14_0041	6	7	22	3	19	6	11	12	10	17	12	8	16	7	18	12	7	10	15	6
TCTGAATGCTTGATTAGC	+	36456	STM14_0041	77	67	42	51	64	52	83	62	69	75	75	102	77	89	74	67	61	88	65	63
GTAAGCTCTGAAACACAT	+	36465	STM14_0041	63	53	53	49	45	39	45	29	57	69	69	46	92	56	70	58	56	49	49	103
ACACCGAATCGTAGTGCG	+	36465	STM14_0041	14	26	20	9	21	5	16	3	14	16	19	20	19	6	8	32	26	20	10	38
ACACGCGCCTTTCCAAAG	+	36466	STM14_0041	29	10	25	34	19	27	14	5	22	33	18	34	10	21	33	19	21	14	5	31
ACCGAACCTACGCTACTG	+	36466	STM14_0041	40	29	44	22	27	16	26	17	24	50	45	58	45	25	39	35	27	20	16	22
CCAACTTGACCAACCCGA	-	36532	STM14_0041	1	5	1	3	3	7	4	4	2	2	8	8	8	0	5	5	5	9	2	4
GGTGCCACACTGACAGTG	+	36554	STM14_0041	49	54	37	35	54	44	41	21	38	64	46	12	37	45	24	16	23	51	40	50
GAGGCTCATGGATATAGT	-	36555	STM14_0041	31	31	39	96	30	8	55	70	39	20	27	40	24	26	31	38	32	53	48	43
ACCACCGGTACACACCTG	+	36558	STM14_0041	48	65	65	48	54	58	53	36	50	61	43	56	57	51	41	34	35	27	58	56
CTAACTTGTATCCGCAAA	-	36581	STM14_0041	31	58	44	45	37	0	35	88	19	49	36	54	40	23	23	12	38	41	38	30
GCCGACCCCGCCGTCGTT	-	36590	STM14_0041	21	44	17	17	25	26	25	13	25	49	28	15	19	17	17	30	43	26	27	33
ATCCCACCGCTACCGCAC	-	36590	STM14_0041	47	49	28	78	48	84	53	82	29	65	47	62	69	23	48	47	56	36	32	69
ACATTCTCTTGCTTAGCA	+	36592	STM14_0041	221	200	284	281	241	246	268	231	251	201	250	305	273	147	196	204	258	195	251	286
CCGCTCACTCAAGCCAAC	+	36592	STM14_0041	100	83	73	86	69	31	109	49	87	105	75	129	65	62	73	94	72	85	89	70
ACGCCATAACGATTCATT	+	36592	STM14_0041	23	23	24	20	9	12	36	24	22	30	16	23	27	7	23	16	24	25	10	17
CCTGACCATACACAATTC	+	36592	STM14_0041	4	0	1	0	15	11	0	0	3	0	7	0	0	19	0	0	4	0	0	6
ATGCCTACACGCGTTAGT	+	36602	STM14_0041	169	186	224	230	132	223	205	244	168	219	182	207	184	167	261	169	231	193	228	296
CGTCCTTCATGCCATCCT	-	36604	STM14_0041	12	14	15	29	13	16	24	22	10	6	16	23	11	3	20	9	15	11	18	14
CGTACGGCCTATCACATG	+	36605	STM14_0041	51	39	59	50	71	36	36	66	34	81	46	67	17	38	62	38	62	45	62	59
GATACGCTAGCATGCCAA	+	36612	STM14_0041	96	87	83	100	97	130	94	69	103	62	98	121	60	121	88	134	70	84	112	99
CATAGCCAGCGCGCGCAC	+	36612	STM14_0041	3	0	9	0	22	15	26	6	20	7	16	4	9	0	21	12	12	23	10	20
CCTACCCGATGTTCTCTA	-	36638	STM14_0041	89	84	97	63	21	59	75	84	82	123	108	64	97	105	80	61	72	89	93	91
CTACAAACGCGTCCCATA	-	36638	STM14_0041	76	75	81	58	58	178	68	121	92	77	75	91	91	62	89	100	76	95	87	88
TACCACGCCATGTTGACA	-	36642	STM14_0041	49	60	66	67	41	23	60	40	70	41	72	88	71	44	97	108	46	42	65	78
TCGACAACGGCTCTAAAC	-	36642	STM14_0041	21	24	27	32	29	5	28	52	41	24	26	61	33	16	45	33	38	32	32	27
GAATCTCCACACAACGTC	+	36644	STM14_0041	28	6	24	2	16	34	15	1	27	32	26	23	10	1	10	9	20	16	33	34
TCCGCCCAACTTCGAGCT	-	36646	STM14_0041	22	36	44	29	33	36	60	36	32	31	43	35	29	46	53	38	35	29	47	42
AGTATATGTGCCTGCTTT	+	36646	STM14_0041	15	34	26	27	26	24	29	32	34	28	17	7	11	31	38	38	41	34	34	25
ACTCCCTACTCCTATCAA	+	36649	STM14_0041	41	54	36	45	24	62	50	48	33	42	54	75	18	32	66	58	64	34	47	38
TAGCCCTAGCCTTCGGGG	+	36650	STM14_0041	5	3	3	7	8	7	14	6	3	7	1	12	13	3	1	0	2	3	11	9
CCAGGCCCACTAGCGCTA	-	36654	STM14_0041	34	24	18	49	15	19	34	9	25	25	29	25	38	23	25	43	18	49	32	39
GCTCCCTTAGCTACAATG	+	36713	STM14_0041	95	111	142	57	110	76	123	75	110	103	95	130	67	170	148	97	112	174	120	114
GTGTGTTCCACACGGAGA	+	36724	STM14_0041	11	17	10	0	15	16	20	10	6	7	14	22	0	6	5	21	11	6	16	10
TAGACAGAGGGAATTAGC	+	36729	STM14_0041	32	33	38	27	20	25	17	3	19	25	25	62	24	28	24	24	22	9	17	27
CGATCTGGGTTCGGAGCG	+	36729	STM14_0041	10	15	2	12	0	0	4	4	6	0	9	8	14	2	5	0	9	9	0	26
CCATACGAAAAGAGAACC	-	36746	STM14_0041	62	44	40	54	40	51	52	31	30	53	44	65	35	35	31	41	25	36	41	62
CCGCGCGCTAACACACCC	-	36766	STM14_0041	19	43	13	19	10	18	12	0	11	16	12	30	33	6	1	0	24	17	5	31
CGACGAAGAAGTGCCGCT	+	36805	STM14_0041	24	13	24	21	18	16	25	22	8	18	16	6	6	45	22	24	12	12	14	33
TTCCCATAAGCTATTCCA	+	36819	Intergen_0033	7	7	0	0	0	12	8	6	0	3	0	21	8	8	0	0	0	4	3	0
CCCCCTCTAAGGTCGATT	-	36823	Intergen_0033	10	23	32	31	13	2	15	16	14	20	21	27	16	40	11	38	24	14	20	17
TTTCAGGTTCTACGAATT	+	36835	Intergen_0033	99	99	105	91	121	93	110	106	75	113	94	116	105	54	118	91	89	118	91	106
GCGCAACCCCAAATCCGA	+	36835	Intergen_0033	1	8	2	0	5	0	0	0	0	0	5	36	0	0	0	0	4	0	0	0
TCCAAATTATCAATTACC	+	36835	Intergen_0033	13	21	40	67	37	37	21	44	38	35	35	45	44	30	29	26	41	28	30	34
ACCCAACGAAACACACCT	-	36843	Intergen_0033	171	128	131	129	157	95	129	146	184	103	168	150	136	104	136	82	136	75	171	160
ATAAAACACGCCGGACGC	+	36885	STM14_0042	16	8	11	22	1	16	6	27	14	10	12	36	5	0	17	41	7	36	1	3
TATGCAAGTGACCTTTCT	+	36916	STM14_0042	31	21	18	42	23	11	23	52	36	14	31	18	30	8	34	55	10	12	16	28
TTTAATACTCAAAGGATA	+	36930	STM14_0042	109	73	86	78	109	80	111	130	96	103	86	161	101	66	114	121	94	74	117	120
TCGAACAACAACGTTTTG	+	36939	STM14_0042	6	18	3	6	9	0	7	12	8	8	2	34	16	3	0	19	0	0	5	7
CCACTTACAGAGTACGTA	+	36945	STM14_0042	5	7	8	12	17	10	22	8	22	3	17	3	19	11	12	36	13	14	25	7
CGATGAACAGGAATCCAA	+	37009	STM14_0042	140	97	138	88	78	131	108	108	140	105	105	128	121	109	95	141	142	107	105	128
ACTGTGCACACTACTAAA	-	37040	STM14_0042	14	24	9	21	3	9	14	8	12	15	20	39	23	16	15	12	26	18	37	40
ACACTCCGTCTACCCGCC	-	37040	STM14_0042	9	6	13	7	12	4	5	14	4	2	8	11	0	3	13	0	12	7	0	5
ACTACCGGGTCCAAGGCA	+	37080	STM14_0042	35	34	34	29	16	48	20	25	24	26	26	52	0	15	21	72	17	22	25	17
GTACCCCAATTGTACAAT	-	37088	STM14_0042	14	16	30	60	19	19	28	22	22	40	21	27	30	26	12	53	13	55	24	39
AGGCCTAAGATCTACACT	-	37098	STM14_0042	32	41	30	28	19	60	28	6	33	9	22	47	14	8	43	51	26	7	22	56
AGGTGTCCTTCGCGTTGT	-	37098	STM14_0042	11	12	9	15	13	20	11	0	22	20	7	8	20	8	4	12	6	24	19	4
CTTCACCTATACCGCGTC	-	37098	STM14_0042	24	11	29	18	34	8	15	3	10	22	7	16	4	4	8	23	14	22	15	11
CGGCCAACACACCGTGCC	-	37106	STM14_0042	27	16	34	19	29	11	35	3	20	10	32	47	20	17	23	24	24	13	24	12
GCCCGGCGCTAATGGGCA	+	37113	STM14_0042	35	53	40	16	83	46	37	56	41	35	54	72	32	35	46	52	69	55	35	42
CCACCCGCCTTACAATAA	+	37113	STM14_0042	22	21	22	24	17	19	44	24	33	21	17	27	27	20	37	52	31	26	46	33
GGGCGAATATCATCTGCC	+	37113	STM14_0042	38	40	59	45	46	58	48	24	36	70	51	79	34	26	42	25	45	27	50	35
GGTATGCCTGGTCGGCCC	+	37128	STM14_0042	196	168	133	180	193	214	223	180	162	199	224	246	234	99	181	208	209	218	203	217
GCATCCCAATCGCTAAAG	+	37169	STM14_0042	50	25	51	44	35	51	65	68	41	40	30	69	14	35	32	72	26	5	49	47
ACGCACACATCTCCACTC	+	37234	STM14_0042	86	78	97	90	64	68	109	74	86	94	113	135	94	71	81	116	116	124	93	130
TTTCGAGAAAACACCCTT	+	37234	STM14_0042	24	29	41	51	41	60	60	18	56	28	36	43	28	6	51	59	30	30	25	59
CCCCTGACCCTAATAGGC	+	37239	STM14_0042	31	40	40	72	34	72	32	54	50	48	34	53	12	26	30	46	48	20	28	30
GCACGGAACCTACTTGCG	-	37266	STM14_0042	309	238	300	255	251	235	344	222	270	235	339	337	203	203	244	250	293	260	312	241
GAACAACCCGGACAATGC	-	37335	STM14_0042	38	22	33	38	21	23	40	53	12	32	28	22	20	41	26	48	22	35	38	31
TGCCCTAACCAAGGCGCA	-	37345	STM14_0042	283	228	192	284	288	267	237	218	239	211	216	338	307	178	240	269	205	181	278	259
GCCCTCACCTCCACCGCG	-	37345	STM14_0042	113	90	113	75	84	133	69	138	99	117	92	82	60	35	86	149	124	88	119	73
AATCGAGATGAAGTCCGA	+	37384	STM14_0042	34	24	54	34	36	19	27	23	47	35	28	70	48	5	21	19	23	22	38	29
AGAACCATCCGGCTCTTG	-	37386	STM14_0042	51	31	21	62	51	29	23	21	41	28	51	59	56	25	34	13	41	55	59	52
CACAGCTCGCTGAGTAAA	+	37391	STM14_0042	71	58	87	72	80	61	80	66	84	92	107	108	61	86	78	82	95	82	67	84
CCCCACCAGGTGTCAGTC	+	37399	STM14_0042	69	85	82	81	79	49	41	81	74	79	79	87	73	56	69	91	75	87	95	37
AGCGGACCCAACTATACA	-	37428	STM14_0042	270	271	271	233	247	272	242	333	330	281	296	309	206	202	220	215	243	268	322	283
CACTCGAGTCCCGTTTAA	+	37486	STM14_0042	26	30	20	35	50	47	49	49	19	20	27	41	35	36	26	52	27	50	29	51
TCTCGCTAGGCAGGAGGT	+	37486	STM14_0042	5	58	31	24	11	39	44	16	38	38	32	77	57	34	34	29	21	77	14	46
CCCCTGCGTCGATCCCTC	-	37488	STM14_0042	28	11	24	15	48	22	17	20	15	33	20	15	21	18	26	8	21	12	22	26
AATATAACGAATAATAGA	+	37516	STM14_0042	58	17	37	58	31	53	28	26	41	54	46	50	53	23	71	56	36	68	32	36
CCACCCAGGCAAACCCAA	-	37530	STM14_0042	63	26	15	48	32	50	35	45	30	36	32	67	50	31	54	29	58	23	69	26
CACAATACTGAGCACTAC	-	37560	STM14_0042	57	48	45	44	28	101	42	12	37	17	53	58	31	21	72	51	46	73	56	13
GCCTTTGATCCCAGGTAG	+	37587	STM14_0042	47	35	40	37	29	23	28	32	46	41	38	72	34	37	26	70	30	19	51	47
CCGAATTACGGAGTAAGG	-	37686	STM14_0042	39	19	28	48	18	32	50	32	29	33	42	46	33	27	32	78	29	27	35	30
CAATTTCATTCTACATTC	+	37754	STM14_0042	31	36	26	31	20	34	58	67	47	17	35	32	53	34	52	45	28	27	28	16
CATCGCAGCAGATATCAC	-	37760	STM14_0042	21	51	19	33	70	34	34	46	54	87	46	51	25	55	39	14	33	26	49	41
AAGAGCCAATGCATCAAT	+	37762	STM14_0042	12	27	10	17	35	23	13	18	27	17	27	52	15	22	12	17	22	10	32	8
AAAACTCCATATGGGCCC	-	37781	STM14_0042	17	14	15	9	11	21	16	17	22	23	25	31	1	6	14	21	14	32	10	23
GTCTACCTATAGAGAAGC	-	37781	STM14_0042	34	46	35	37	65	46	43	73	62	65	41	44	48	27	54	40	31	50	56	47
TCGATAAAGGCTAGAGAA	-	37792	STM14_0042	29	21	22	17	37	46	15	4	50	18	26	41	27	14	42	38	36	12	42	13
GGAGATCATCCACCTTAT	-	37819	STM14_0042	19	12	13	9	0	0	3	45	0	7	5	7	3	0	2	4	17	35	7	12
GCCTTCCCCACACATACC	+	37890	STM14_0042	1	0	2	0	5	0	6	0	2	0	3	0	0	0	4	0	2	3	0	0
AAAATAGTATCGACGACG	-	37966	STM14_0042	100	85	105	130	107	125	92	117	109	87	127	79	110	101	112	196	82	122	111	144
CAGCCTCCCCCCACCCGC	-	38020	STM14_0042	32	16	20	28	19	11	14	20	26	15	33	35	22	27	20	22	27	31	18	26
GACTGGCACGGCTCCCGC	-	38020	STM14_0042	33	16	14	15	28	8	36	21	25	21	28	22	32	8	32	40	20	23	27	17
GTACCACAATTCCCAGGT	-	38025	STM14_0042	24	7	16	0	5	22	13	11	8	5	10	40	13	22	10	0	4	26	3	5
TATTACAATAAACTGTCC	-	38064	STM14_0042	44	47	48	55	55	28	40	36	49	71	39	82	18	31	51	13	28	33	45	57
CCAGAAACTGCGCCTGAC	-	38065	STM14_0042	29	33	25	38	41	67	44	19	17	33	37	31	24	32	28	38	48	16	30	41
TGCATGGCTGCCTCAAAC	+	38067	STM14_0042	5	2	3	0	0	13	6	6	0	13	1	5	0	11	3	0	12	7	0	0
CCCCAGCCACCCAGTATC	-	38071	STM14_0042	64	50	45	88	37	60	40	80	60	47	40	91	49	30	46	17	32	18	54	55
CAGTACATACATCGTGCC	-	38076	STM14_0042	69	83	53	108	32	49	77	48	66	73	54	65	61	47	83	77	27	66	74	60
GACAGGTGGAGTACGTTA	+	38099	STM14_0042	3	3	1	0	0	0	0	0	2	0	1	12	3	4	0	0	0	5	7	5
TAGCTGACCTAGTTTCTA	-	38107	STM14_0042	25	29	26	79	34	27	44	37	42	52	37	66	24	32	28	45	29	40	48	38
GCGCGCACCGCCCCACCC	-	38108	STM14_0042	10	8	7	9	20	13	10	11	5	23	5	22	6	8	11	42	10	22	8	22
GCACCCTCGACGGGTAAA	+	38132	STM14_0042	5	13	7	5	0	0	6	0	5	2	10	25	0	7	0	0	7	5	2	3
CGAGGGCCATACTGGGGC	+	38144	STM14_0042	6	15	10	17	0	0	11	16	1	23	14	21	8	9	16	10	4	12	12	11
CATCAACGCTGCGTGTCA	-	38147	STM14_0042	61	52	65	82	45	10	48	62	40	49	66	39	25	38	69	41	42	66	53	45
CCTATGCTATTTTTCACC	-	38147	STM14_0042	9	2	0	0	15	7	7	7	0	12	3	0	0	0	9	0	0	3	7	8
CCTCTCCCCACCTAGAAC	-	38147	STM14_0042	3	2	4	9	0	0	9	0	2	2	12	34	9	5	0	7	4	4	6	2
TACGGGGGTCGGACTAGC	-	38147	STM14_0042	6	16	2	15	25	16	12	11	10	6	6	16	14	0	17	14	2	0	0	2
CTGAGCCGGGGCGCATTT	+	38149	STM14_0042	3	5	1	2	0	1	0	6	1	0	3	5	8	4	4	0	1	1	0	7
TTCAACCCGTGTGTGTAC	+	38156	STM14_0042	8	5	9	19	10	32	19	2	6	3	11	16	4	11	13	25	4	23	14	18
CTGCACCTAACAGGGATC	-	38157	STM14_0042	3	8	3	6	0	13	0	9	5	6	2	13	0	4	9	0	3	18	7	4
TCCGTATCCCAACCTACC	-	38161	STM14_0042	17	1	15	14	7	11	24	0	19	12	23	25	0	34	13	10	6	25	22	9
TCGAGCCTGGGTAGCGTC	-	38164	STM14_0042	39	26	41	41	38	40	19	11	28	23	27	37	16	29	25	46	31	26	49	36
CGAGCGGTACCAAACGTC	-	38164	STM14_0042	4	10	15	11	1	22	7	0	16	4	2	14	15	8	2	34	6	6	4	3
AGCGTCTCACCCACTAGG	+	38245	STM14_0042	11	6	26	7	15	0	29	40	10	0	10	4	2	0	11	22	20	8	7	5
CCCGTCAAACCATTCGCA	+	38250	STM14_0042	0	6	1	0	0	0	3	0	12	0	1	0	6	0	6	9	8	0	0	0
CTCAATATTGACCCCCTC	-	38253	STM14_0042	22	20	18	15	29	10	9	20	11	13	23	3	24	5	34	30	34	9	23	31
TCTCAACGTAATCACAAC	-	38266	STM14_0042	77	57	68	51	67	33	71	51	77	49	80	55	32	44	40	90	39	61	58	51
TCACACACGTCTCTTACA	-	38276	STM14_0042	2	1	3	1	0	4	3	2	0	4	1	4	1	1	0	1	0	0	3	0
TCTGAAGCGCGCCGCTGC	-	38278	STM14_0042	16	18	34	34	21	14	16	25	32	23	21	28	14	9	32	13	27	21	42	17
GCGTGTTCTCCATCGGCA	+	38297	STM14_0042	17	15	12	31	10	4	17	8	8	18	9	14	5	28	14	47	11	21	16	10
GCACATCTAGGAGTGACG	+	38352	STM14_0042	11	23	23	18	25	21	10	18	27	23	18	22	25	15	22	0	25	17	25	23
ATGTCGGATTTACGCAAT	+	38367	STM14_0042	22	15	25	15	2	4	14	0	13	6	17	10	0	17	10	10	7	13	25	7
TTAAGAGACAAGCGAGAG	+	38377	STM14_0042	9	7	8	8	6	7	5	10	9	6	3	11	4	6	3	0	7	11	2	10
CCTCTAAACAGGCCCGTT	-	38387	STM14_0042	0	10	5	1	1	0	2	0	17	2	5	18	9	8	4	14	17	7	0	5
TTGACTGAGATCGAAGCT	-	38400	STM14_0042	93	124	138	149	49	137	93	148	118	150	114	208	72	69	85	72	116	135	130	114
CGCCCGTAGACTCCTCCC	-	38400	STM14_0042	54	57	53	56	66	101	57	82	70	48	86	58	34	51	95	71	66	43	76	53
GACCCACACCGACGTGGG	-	38471	Intergen_0034	110	73	124	82	132	83	77	209	85	125	118	132	121	86	102	44	65	128	126	102
TCACACCCTTGACTAGCG	-	38476	Intergen_0034	27	35	13	21	8	8	14	29	23	41	11	17	36	24	18	38	20	28	20	22
CCGCAACCTCACTGCCTT	-	38481	Intergen_0034	91	40	51	73	49	39	51	37	89	35	67	74	69	41	52	94	50	32	55	53
TTTTCTTGCCCTAGCCAG	+	38563	STM14_0043	39	50	33	55	64	29	30	46	39	44	46	43	30	12	34	7	30	14	43	24
CTGGGGGGATGCCTCTCC	-	38588	STM14_0043	20	13	17	8	7	15	7	12	4	14	6	7	10	3	22	26	7	2	15	1
GGGACCCCAGACCCTCAC	+	38601	STM14_0043	3	0	2	10	0	6	4	0	0	0	0	0	0	0	0	0	0	0	0	0
GTGGAAACTTAATCCCCT	+	38603	STM14_0043	11	11	16	3	9	0	11	0	6	11	8	15	3	3	5	9	4	26	5	0
CCCCACACTACTCCATGT	+	38610	STM14_0043	45	75	85	71	55	58	70	70	75	77	46	59	39	29	69	111	71	40	64	91
CCGCACCCATACGAGATT	+	38616	STM14_0043	77	67	42	83	69	68	63	77	75	74	74	92	70	24	64	36	84	58	61	57
GAAAACGCCCTCCGCGCC	+	38616	STM14_0043	4	5	7	12	0	0	8	0	2	8	1	9	0	0	3	0	5	0	7	0
AGCCACGTGTCTCGGCAT	+	38650	STM14_0043	28	21	36	27	23	36	42	28	25	26	15	23	20	15	7	19	15	14	25	57
TTTACCCACGTTCTTAAC	+	38657	STM14_0043	8	16	29	27	11	14	21	24	12	9	21	0	7	13	6	12	16	17	13	20
GCTGACAGACTTGGTTCC	+	38657	STM14_0043	12	10	22	18	22	11	7	6	9	27	10	39	14	1	22	20	8	11	13	8
GTGCCACGGCCCACTACC	+	38662	STM14_0043	44	42	42	21	32	26	51	30	50	56	30	72	20	25	13	27	27	45	38	13
CATATGACAACAGTGAAC	+	38662	STM14_0043	59	38	62	45	25	62	56	36	64	52	27	82	6	53	24	34	26	62	44	36
TCAGCGCCGAACGAAGCA	+	38662	STM14_0043	24	19	22	26	28	29	37	22	25	23	31	17	21	17	28	10	17	44	16	24
AAGACAGAACGATGAACC	+	38662	STM14_0043	13	28	11	15	34	4	29	8	11	22	13	23	44	19	21	12	25	18	14	21
CGGTGCCACAACTCACAT	+	38662	STM14_0043	13	22	17	12	23	18	19	18	9	33	22	17	25	3	16	0	11	13	24	5
AATAGGTTGTCGCTCTCA	+	38662	STM14_0043	5	0	0	0	0	0	7	0	0	0	0	0	0	0	0	0	0	0	0	0
GCGACACAGCAAAATATA	-	38670	STM14_0043	2	11	5	2	0	7	0	0	1	6	8	0	6	0	0	0	3	20	10	5
ACGAAGCGCTGCATCATG	+	38673	STM14_0043	13	21	19	27	47	30	29	18	22	22	15	35	11	6	18	27	9	0	18	22
CAGGGACTAAAGTCACCA	+	38674	STM14_0043	7	14	20	6	6	5	24	9	13	22	17	12	34	18	14	35	12	11	15	25
TTACGCTACACTATCCCC	+	38674	STM14_0043	0	4	7	0	0	7	13	0	7	18	1	0	5	8	0	0	2	0	0	0
CTTATTATCGCCGTCACC	-	38683	STM14_0043	4	3	1	4	3	0	6	2	3	12	3	5	4	9	9	0	1	4	3	2
GCCAGCACAGTCTTCGAC	+	38685	STM14_0043	53	68	37	56	42	106	60	53	54	78	61	81	57	59	52	49	75	79	86	83
CCTACGCTGCACTATAGA	-	38688	STM14_0043	2	0	3	0	0	0	11	8	4	5	2	0	0	4	0	0	5	2	0	0
ACCAGACCAGCGGTTATA	-	38691	STM14_0043	8	22	20	5	8	11	12	0	8	18	16	7	8	17	6	58	20	25	21	17
AAATAGCACCATCGGACA	+	38693	STM14_0043	32	35	20	29	19	52	45	31	40	30	57	36	43	42	13	15	45	27	22	30
TTTGCGTTACAACGTACG	+	38693	STM14_0043	35	29	13	5	17	7	2	0	23	25	13	35	15	21	8	44	28	15	14	10
CCATTCGCCATTCACCAG	-	38696	STM14_0043	1	0	0	0	0	0	0	0	0	0	2	0	5	0	0	0	0	5	0	2
GCAACAGGGGTGCTTCTC	-	38701	STM14_0043	103	66	93	41	76	107	100	67	128	65	125	132	60	28	63	130	79	85	107	102
AGATCCACTGAGAAGAAA	-	38701	STM14_0043	0	7	10	0	0	6	5	3	2	7	1	10	18	2	8	0	10	0	8	4
AACCACCAAGTCCACCTG	-	38710	STM14_0043	6	9	11	0	3	11	7	15	0	13	10	21	0	0	5	14	5	0	13	0
GGCCCCCCAGGTAAGACA	-	38758	STM14_0043	12	4	22	12	22	12	11	0	15	28	11	24	0	14	18	28	16	23	21	15
AGCATGCCCCATTAAACG	+	38765	STM14_0043	0	4	0	3	0	0	0	6	0	5	0	0	1	0	0	0	0	0	0	3
GGCCTCCCCTTCAAGAAC	+	38767	STM14_0043	2	3	8	0	10	5	0	0	5	4	8	4	2	2	4	5	1	6	5	1
GCCCATCTCCGCAGAATC	-	38782	STM14_0043	22	14	24	11	23	10	27	32	16	20	34	8	10	16	30	32	39	28	21	28
GCGGCTTTTAACCCCACT	-	38782	STM14_0043	9	12	25	24	6	19	16	2	12	6	13	0	12	5	9	16	18	23	6	29
CAACCTCCCTTAGCAGAC	+	38790	STM14_0043	8	18	15	31	15	17	8	7	12	25	13	7	13	11	22	29	5	17	5	8
CGTCCGCGCCACCCCTCA	+	38834	STM14_0043	2	6	13	0	4	15	4	1	8	6	7	15	3	2	23	0	3	5	10	10
GCCAATCGTTACCAGCCA	-	38842	STM14_0043	70	92	105	67	106	132	70	89	69	94	104	126	54	64	147	150	84	74	77	69
TCGCCACCGCGAGGCTTC	+	38851	STM14_0043	35	36	20	28	19	13	36	26	25	28	19	36	23	22	14	29	20	17	19	18
GCTCAGCATTAAAGCGGC	-	38869	STM14_0043	0	6	2	2	0	0	14	2	4	0	1	0	8	0	7	5	8	11	2	3
ACGACGTTCCATTCCAGA	+	38883	STM14_0043	4	0	5	7	4	8	3	0	0	0	5	2	0	0	2	0	3	4	0	0
AACACCAGAGAAAGTTAA	+	38893	STM14_0043	3	0	0	0	8	0	4	4	0	0	0	0	8	0	0	5	0	0	0	0
TAGCTGGAAGCTAACTCG	+	38894	STM14_0043	3	7	7	10	8	0	7	11	6	3	0	0	0	3	0	7	0	0	4	9
GGTTACCACTGAACCACG	-	38901	STM14_0043	17	21	15	16	7	3	23	13	17	33	24	19	25	24	20	31	33	5	14	24
CCGTACCCCCAGTTGTGC	+	38907	STM14_0043	4	9	1	11	0	8	1	0	2	0	2	21	0	6	0	0	0	6	0	14
AGCTAAGGTGCATGTTCC	+	38908	STM14_0043	20	37	38	43	29	56	34	33	26	51	13	31	21	17	28	20	17	11	22	27
ATGACACGTTTAATCGGC	-	38915	STM14_0043	28	27	32	4	24	27	9	22	18	47	29	44	17	33	28	66	15	16	23	33
GTCCAAAGGGGACAGCCC	-	38920	STM14_0043	47	68	37	72	58	47	46	14	42	70	71	108	34	38	54	2	44	67	40	85
CATAGCGCGCCTTCCAAG	-	38920	STM14_0043	0	3	0	2	0	0	10	2	5	3	0	5	4	0	1	3	1	3	1	0
CCAGCCCTCCACTTACCA	+	38924	STM14_0043	0	0	0	0	0	0	3	0	0	5	1	0	0	0	0	12	3	0	0	0
GCTACTAATCAACTTATT	+	38959	STM14_0043	18	16	19	9	12	12	31	37	43	51	22	33	0	22	19	18	12	37	13	23
CCTCATATATCGCTCCGC	+	38985	STM14_0043	20	31	21	0	6	6	27	32	13	7	11	13	7	27	15	17	13	4	13	20
AGACCCCAGACTACTCTC	-	38993	STM14_0043	6	3	2	0	12	0	0	8	12	0	2	1	11	0	7	30	15	0	19	12
GCCGCCATAAAACACATA	+	38995	STM14_0043	39	41	30	52	54	45	40	72	57	33	43	36	42	54	35	66	30	74	24	35
ATGGTGGGCCAGGAAACC	+	38995	STM14_0043	30	15	10	18	4	31	36	34	14	11	22	40	38	7	33	3	21	13	8	7
ACCACGTGAAGTACATAA	+	38995	STM14_0043	19	23	17	25	1	4	25	6	13	20	25	15	24	18	31	20	22	22	40	21
TGGACTGCGCAATACCAT	+	38995	STM14_0043	1	2	10	0	0	6	8	14	9	4	0	6	0	11	0	0	7	4	1	14
CGTCGTGGCTGTCTGACT	+	38995	STM14_0043	5	3	3	5	0	18	2	11	5	5	1	0	0	0	1	0	0	12	3	2
TATACCAAACAACTCATG	+	38997	STM14_0043	21	8	3	7	4	0	12	0	12	4	11	19	32	1	4	3	17	0	4	15
TCCTAGGAGGAATTATCA	+	39002	STM14_0043	44	48	40	61	29	76	46	67	52	51	46	47	48	22	27	43	18	48	34	44
CCTCGGACACGCAGTTCT	+	39002	STM14_0043	31	31	22	36	26	40	25	43	43	31	46	32	33	22	30	21	18	60	34	27
AAACCCAACGGATCTTCA	-	39013	STM14_0043	0	9	4	12	10	0	7	0	0	5	4	7	4	0	0	0	0	0	0	2
CCTAGCTGAAAGCCCCAG	+	39040	STM14_0043	22	16	5	11	3	17	34	9	17	2	3	17	8	9	3	11	9	14	2	4
GTGCAGTCCAGCTTACAG	+	39040	STM14_0043	7	13	9	13	19	6	24	11	31	12	9	14	2	10	12	8	0	17	14	13
GGGGACACTGCATAGCAA	+	39040	STM14_0043	0	1	3	0	0	10	0	3	6	0	3	0	0	0	0	0	7	0	0	0
GTGAGCTGATAGCAAGTC	+	39040	STM14_0043	18	8	16	31	15	10	15	5	15	5	9	12	34	0	0	20	1	16	14	11
AGCTAAATAGCACCGGGC	+	39045	STM14_0043	3	0	5	5	0	5	2	6	2	0	3	0	0	0	4	0	0	0	0	4
CTACTCGCTACCGCCGAC	+	39048	STM14_0043	14	11	10	11	26	20	5	20	19	10	18	19	0	3	8	22	10	12	9	15
TCGCAGAGCACACACGTG	-	39062	STM14_0043	3	0	6	3	8	0	4	0	16	0	3	0	7	0	0	0	6	0	11	7
AAATCCAAGTCTCCCGTG	-	39105	STM14_0043	3	1	6	0	0	0	5	0	3	1	0	1	0	0	5	0	0	0	6	0
CAAAACCCACATAGGCCT	-	39105	STM14_0043	10	13	15	3	6	19	5	25	12	5	19	6	0	12	2	9	7	11	3	5
CACCCGCGCTCTAACGTC	-	39105	STM14_0043	0	2	2	13	0	0	4	0	0	23	2	0	0	8	6	3	5	5	3	13
CTTGTCCAGCTACACCAC	-	39105	STM14_0043	7	10	2	10	11	0	0	0	5	13	0	13	0	4	3	0	6	3	2	3
CGAATTACAGGACATCTT	+	39127	STM14_0043	7	7	8	5	6	0	3	0	0	20	4	10	16	0	16	11	10	0	3	3
ACTGCCCACTAACTTCGA	+	39127	STM14_0043	2	2	1	10	4	0	4	12	0	0	5	0	0	0	5	0	0	0	4	0
CGGCTAATCAATTGGAAC	-	39204	STM14_0043	0	0	6	10	0	0	14	0	5	3	8	0	5	0	5	0	2	4	6	11
AACCGCCCAGAAACGAAT	-	39205	STM14_0043	19	27	18	17	21	23	34	33	21	39	32	26	43	23	21	41	9	49	15	23
TGGGCGAACGCACGAGCC	-	39205	STM14_0043	30	6	34	8	24	6	24	0	7	11	10	22	0	6	3	0	24	28	27	13
ACACCACCCCGCTGTACC	-	39207	STM14_0043	20	26	18	20	18	41	32	7	43	30	34	52	13	28	41	40	27	37	25	37
GATAATACTCCCCAGCAG	-	39221	STM14_0043	15	15	4	5	6	8	8	0	0	4	6	6	0	5	10	14	13	21	3	3
GGACCTTGCGTCCCTCAT	-	39234	STM14_0043	53	62	53	77	34	73	36	34	42	79	50	76	41	26	89	29	44	41	36	39
CTCGCTAGTTGAAGCATG	-	39300	Intergen_0035	1	1	3	7	5	21	0	0	4	2	0	0	0	0	0	0	0	0	7	0
CGGATATCCATTCAAAAC	-	39376	Intergen_0035	0	7	2	0	0	0	0	0	9	0	5	2	1	4	3	8	0	0	0	4
TAGTAATGAGTCCCCAAA	-	39377	Intergen_0035	7	4	6	25	4	8	10	21	16	8	9	7	11	4	6	6	10	0	23	14
TTTTGCGCTCTTGGATCC	-	39377	Intergen_0035	8	16	14	8	41	10	27	9	11	28	27	48	24	6	23	23	15	36	23	12
CTCCATAAGACACTAATA	+	39565	Intergen_0035	44	32	33	44	43	23	46	36	38	27	22	18	38	25	30	21	52	19	32	19
TTAAACCCACGCGTGCCC	+	39788	Intergen_0035	6	18	20	4	3	20	18	7	11	9	19	13	5	4	11	8	24	11	10	11
AAAGCCACGCGACCCAAT	+	39821	Intergen_0035	23	12	13	4	0	8	21	20	11	14	11	8	7	6	11	14	9	32	4	11
TCGGCGTCCTGCCCAATG	-	39850	Intergen_0035	136	96	121	146	114	122	128	175	109	117	123	204	105	67	144	109	99	118	88	102
CACTCCTGACACTCTCTA	+	39851	Intergen_0035	0	10	0	34	0	4	19	0	18	10	5	26	22	9	7	11	10	8	3	11
ACATTCCTTCCCGCACCC	+	39905	STM14_0044	81	83	89	80	80	135	105	106	96	101	105	117	38	20	43	110	67	63	71	90
AGTGAGCAGGAGTACCAC	+	39905	STM14_0044	37	28	18	66	51	17	48	36	14	32	32	48	78	26	25	31	32	7	22	79
ACCTGCAAACTTTCTCCA	+	39907	STM14_0044	201	204	238	241	238	161	347	176	247	213	211	359	239	142	230	254	230	265	207	262
CGGCTTTACTCAGCTCCC	+	39909	STM14_0044	64	82	113	87	93	66	89	109	110	97	142	96	52	72	102	109	92	128	142	129
TAGCCTTGTAATGACGCG	+	39909	STM14_0044	51	48	67	64	46	70	46	57	37	40	69	93	46	51	49	105	71	29	48	38
TCTATTGAACGTGCAAGT	+	39909	STM14_0044	41	41	42	61	61	68	45	68	46	26	45	26	26	43	62	53	56	109	58	65
GTGGTTACCTCTCTGTCC	+	39916	STM14_0044	128	120	143	81	146	106	117	102	184	227	180	137	137	95	140	117	133	138	128	93
CGGTTTTCCATAGAATTG	+	39916	STM14_0044	34	53	24	63	35	60	40	61	45	39	44	118	56	47	63	84	35	39	26	55
ACCACTGCCCTCAGCACG	-	39917	STM14_0044	7	0	0	0	0	0	0	0	0	0	0	0	0	4	0	0	0	0	1	0
GCACTTAAATCCAACGTA	+	39921	STM14_0044	10	22	2	20	8	27	8	16	2	12	15	31	17	12	4	20	11	12	4	40
CGCGGGAACCTAGCAACA	-	39924	STM14_0044	13	16	6	14	23	0	9	17	8	12	7	2	0	6	15	26	8	17	24	11
GCAGAACAATTGGCGGTA	+	39924	STM14_0044	50	73	58	66	53	58	63	120	56	53	34	52	36	19	46	54	35	88	64	50
GCTAAAAATTTAGCCCCC	+	39933	STM14_0044	14	8	5	4	28	15	9	17	16	10	15	0	5	9	11	14	11	3	8	4
TACCCGCGCAACATCCAC	+	39941	STM14_0044	140	126	131	138	102	172	154	79	150	157	145	194	136	84	102	118	169	188	156	102
TTGCGTGCCTACGCGGAC	-	39949	STM14_0044	3	0	3	0	0	0	0	0	0	0	2	0	0	0	0	0	0	7	0	0
GCTTTCCCTCGATAGACC	+	39956	STM14_0044	112	41	56	51	44	46	48	70	70	40	59	77	71	29	58	62	52	40	62	59
CCAGCCAGAAAGGTTGAC	+	39963	STM14_0044	72	46	73	68	74	51	62	61	53	51	50	62	52	54	42	55	65	94	64	62
TATACTGGGAGGGCACAT	+	39964	STM14_0044	56	40	37	65	42	89	59	34	53	57	37	48	54	43	34	74	38	52	51	47
CGCATCTTAAATTCCTCC	+	39973	STM14_0044	17	13	3	23	15	19	0	18	17	7	5	43	5	16	4	0	10	6	9	25
CAATCCATCCATATCCAA	+	39973	STM14_0044	26	19	31	32	41	0	50	29	62	30	25	43	6	37	42	34	28	27	27	20
CCACCGGTCTTAATTTGC	+	39973	STM14_0044	42	57	50	62	54	51	66	47	57	47	51	51	37	30	56	83	62	43	34	60
GTGAGAGCGACATCTGCA	+	40002	STM14_0044	54	71	57	46	32	79	80	135	58	45	43	92	31	40	29	41	47	39	25	59
AATACAATTAACATCTCT	+	40002	STM14_0044	23	19	20	32	36	20	21	18	16	10	18	24	8	12	19	33	17	13	27	17
ACGTTATTATGACACGTC	+	40008	STM14_0044	28	19	16	24	9	15	14	43	4	30	20	22	0	29	10	15	8	27	11	11
TTACCCCGCCGACTCTAT	+	40027	STM14_0044	29	19	23	28	42	21	25	28	47	29	24	12	39	48	34	33	12	28	41	23
ACGTGCCCCCCACATATT	-	40100	STM14_0044	28	13	12	31	11	15	36	8	16	8	21	39	16	3	45	21	23	26	18	35
GCACACGTACACACCCTG	+	40100	STM14_0044	122	84	98	112	89	93	77	139	115	93	122	211	111	118	112	125	76	100	97	124
GTGTCCCAGATCGCGAAA	-	40105	STM14_0044	31	35	12	4	16	16	21	31	37	33	31	64	48	21	25	21	29	44	19	44
TCCCCCTACCTCTCCCCC	+	40137	STM14_0044	44	61	44	66	40	20	42	18	64	44	73	65	75	39	48	37	58	21	39	58
TCTCACGGTACATGCCAA	-	40147	STM14_0044	10	5	7	12	7	27	23	0	9	0	21	24	34	0	17	11	9	37	6	7
CTCCCCCTCACCTAGTCA	+	40232	STM14_0044	20	33	23	31	19	43	18	50	41	22	22	43	31	34	14	20	21	30	16	14
GAATGTATAAAATCGTCA	-	40337	STM14_0044	13	24	13	13	5	6	29	37	14	16	25	16	43	5	21	36	10	54	41	42
GAGCAAAATTCTTATCGT	-	40343	STM14_0044	164	177	167	113	138	125	145	104	168	158	158	164	122	96	141	81	155	131	174	204
CCGCCCGCGCTGCGTCTA	-	40383	STM14_0044	98	74	85	92	88	117	79	92	95	82	88	123	82	65	95	99	119	66	79	80
CCAGCCTCAGTCTGCTCC	-	40401	STM14_0044	90	60	70	69	71	82	61	42	55	105	79	62	59	39	61	120	88	85	78	62
CACACCCATCCCACGCCC	+	40416	STM14_0044	12	31	38	19	23	11	10	23	9	5	20	25	3	16	14	36	46	43	24	58
GGTGTACGATCGTATCAC	+	40422	STM14_0044	37	39	50	48	28	43	19	48	25	47	34	44	40	20	39	29	35	45	40	44
CAGCATCACCCCGTGTCG	+	40470	STM14_0044	34	52	56	50	24	40	59	45	37	65	60	86	24	22	50	31	74	57	53	35
CCGAAATCTAGATCTTCA	+	40470	STM14_0044	71	74	80	117	46	96	82	66	103	48	96	109	64	82	91	37	98	71	65	135
GTCACAACGCATGCTCCG	-	40627	STM14_0044	47	51	38	82	26	70	51	43	44	19	40	53	40	31	20	52	29	40	35	52
ATTTCCTAATATACAGCC	+	40655	STM14_0044	142	142	155	160	173	167	183	143	136	153	160	169	132	117	215	90	163	69	166	161
AACCAGCTCATGACGAAC	-	40682	STM14_0044	28	38	20	27	47	24	21	21	38	15	29	45	18	28	6	38	30	7	20	16
TACAACGTGGACACGATA	+	40686	STM14_0044	80	92	108	107	113	112	119	80	106	152	138	156	89	48	158	162	170	105	122	111
ATTCCGCCACGGGCCATC	+	40743	STM14_0044	20	7	15	12	15	7	3	34	12	10	8	5	7	12	5	0	17	8	21	5
CTAGACAAAGAAGTAGAA	+	40743	STM14_0044	1	0	5	4	7	0	1	0	1	5	2	1	7	0	0	0	5	0	3	0
CGCGTTCCCCTGGATGGG	-	40783	STM14_0044	97	90	90	94	85	91	75	97	95	111	115	87	79	45	66	97	101	65	119	96
TATGTTGTGCCGTTATTA	+	40805	STM14_0044	177	168	167	199	202	193	174	143	183	215	207	260	152	117	158	194	186	152	187	191
CCCACCAAACCACAAAGA	+	40812	STM14_0044	68	58	59	55	68	50	72	32	58	48	59	38	87	25	79	34	53	69	75	60
GCAAATGATTTATGGCAG	-	40856	STM14_0044	66	81	68	85	83	62	64	93	113	93	91	101	41	60	58	60	90	88	72	82
CCGAATTTAAAAAACTCG	-	40899	STM14_0044	336	293	356	378	430	295	326	488	389	277	391	375	320	226	376	304	336	305	360	366
GGGCTGAAAAGAGGCATC	-	40899	STM14_0044	176	167	183	144	167	136	214	181	106	185	188	242	155	143	173	144	199	150	204	164
GGCCGCGGAACACTAGAC	-	40967	STM14_0044	46	92	59	56	40	85	56	53	67	44	45	103	13	28	60	53	82	91	76	83
TGACACGCCGCCACTTTT	+	40971	STM14_0044	1	5	2	0	0	11	1	0	0	17	0	5	0	4	5	12	0	0	3	5
GCTATCACGACACCTCTG	+	41040	STM14_0044	111	126	142	148	137	126	128	107	107	83	174	181	84	110	126	192	136	122	122	152
AAACGCTATTCCGGGCAT	-	41064	STM14_0044	59	37	44	68	68	38	64	65	58	60	86	81	50	28	69	76	42	19	70	41
CGATTACCTGCCGGCTCG	+	41126	STM14_0044	71	93	65	83	48	83	75	108	105	70	71	75	53	57	83	66	59	53	62	98
AAAACGTACACAGCTAAC	+	41361	STM14_0044	59	64	39	70	46	93	54	66	35	80	85	126	85	47	80	80	54	77	64	50
CCCCAATCGCAACCCCCG	-	41369	STM14_0044	15	17	14	27	20	41	18	12	27	12	15	22	11	15	20	15	18	22	11	28
CGCTATTCCTTCCACCTA	-	41376	STM14_0044	18	6	7	18	5	29	10	0	10	8	8	0	13	0	12	0	8	10	10	9
CGGTGCTCGATCTTTGCC	-	41431	Intergen_0036	43	50	76	55	93	50	60	35	53	58	45	70	40	31	42	73	55	56	61	51
CTGGAGCCCTGAAAGCAA	-	41431	Intergen_0036	93	73	79	88	61	91	79	75	68	121	98	178	57	52	80	63	112	131	92	147
ATCGCGAGTAGAAACGAC	+	41438	Intergen_0036	13	16	11	13	15	14	12	52	9	17	12	18	0	24	17	9	4	5	22	14
CACGGACGTACAGCGGAC	+	41442	Intergen_0036	22	21	14	20	6	9	23	19	22	17	19	4	16	12	23	1	4	21	23	12
GCCATGACAAGACTTTAA	+	41473	Intergen_0036	54	38	78	67	41	102	58	46	78	39	66	112	50	53	56	45	47	57	76	28
CCCGGGGACAAATGCACA	+	41525	STM14_0045	7	5	2	16	0	3	9	21	6	6	10	22	15	2	26	0	30	8	11	9
CTACAAGTAGCCCCACAG	+	41533	STM14_0045	44	65	70	64	69	61	53	63	40	36	60	92	25	45	39	76	61	45	72	50
ACTACCTTCGCATTCCCA	+	41550	STM14_0045	14	22	20	12	33	15	22	20	9	30	17	12	13	14	32	16	23	30	22	21
AACAGGCCTTCCAAGTAC	+	41550	STM14_0045	13	11	12	24	29	2	15	10	8	17	8	19	1	15	1	16	8	9	8	2
GCTCGTTCAGTATTAGTT	+	41572	STM14_0045	42	30	36	51	24	14	49	27	36	29	38	44	45	16	23	30	41	32	46	43
ACCAGGGGCGATAGCGTC	-	41775	STM14_0045	161	136	156	171	83	202	173	190	151	163	193	196	82	125	125	83	135	147	157	212
GAGCTTAGTATCACAGAC	-	41790	STM14_0045	558	534	669	591	624	655	618	596	559	569	675	666	538	421	545	614	557	648	581	585
TATCGTCGGCAGAACCAG	-	41909	STM14_0045	135	158	151	205	65	101	141	119	159	129	199	216	119	130	216	149	171	160	172	140
CGCAAATCGGGCCCAGGC	-	41909	STM14_0045	89	55	73	78	36	44	66	68	58	31	70	72	95	57	71	80	70	92	61	66
GGACTAGCCGCTCGACGA	-	42017	STM14_0045	29	18	15	36	37	17	25	3	42	33	40	27	16	9	14	37	45	7	17	5
CGCACCAAACCTCCCGAG	-	42105	STM14_0045	61	34	59	70	44	34	66	39	84	79	50	88	32	40	58	74	88	25	38	66
CCACTCCAGTTCGGAGTA	-	42117	STM14_0045	36	74	53	36	53	53	47	40	26	32	49	60	28	44	59	65	31	48	49	77
CCCTTAATCGTCCACCCC	-	42117	STM14_0045	21	41	45	26	16	21	44	31	22	28	53	49	23	23	34	49	55	38	55	19
GACAACTTCGACCTACAA	-	42137	STM14_0045	101	85	98	103	118	107	153	116	99	117	104	129	60	76	117	188	101	142	99	122
CATGTTACCTGTGCGCCA	-	42187	STM14_0045	50	30	25	42	40	73	24	19	33	48	51	27	23	58	36	38	30	30	32	46
CTAACTTATTGTTGCTAT	-	42187	STM14_0045	20	16	18	25	14	8	17	19	17	4	19	2	8	7	4	14	24	30	15	19
AAGACTATAAGTACACGT	+	42302	STM14_0045	53	69	81	114	42	114	41	124	67	74	82	44	105	46	60	111	67	88	61	73
CAACGTCGCGAACGGGGG	+	42326	STM14_0045	121	132	91	100	130	131	97	99	151	113	124	176	58	97	119	158	96	112	109	92
AACAGGTAGACAATTTAT	-	42334	STM14_0045	55	37	44	39	40	60	36	31	48	33	53	56	98	19	25	85	49	45	45	53
AGGCTTACCAGGCCTGAG	-	42351	STM14_0045	198	199	215	217	206	168	181	189	236	227	235	221	161	204	164	173	197	198	193	208
ACCCTTCGCGAGTTCTAC	-	42408	STM14_0045	25	37	34	41	30	10	41	9	41	35	28	11	21	11	32	33	46	21	30	36
CAATACCACAGACGCAAC	-	42442	STM14_0045	30	32	19	21	9	31	36	10	15	44	15	54	9	55	16	12	14	43	5	26
CTAAGAGTTCTCTAGAAA	+	42471	STM14_0045	41	35	64	78	49	59	53	71	39	58	49	39	77	25	63	61	69	34	65	49
CGCCTCCCCACACAATAA	+	42471	STM14_0045	70	70	75	66	67	105	110	85	91	107	77	89	65	62	54	89	81	90	64	73
GCACGCTCGCTAAGTATC	-	42473	STM14_0045	19	20	16	21	24	17	51	24	37	25	24	26	10	21	6	15	17	23	20	8
ATGGGCGGCGTCGTTAGC	-	42497	STM14_0045	44	77	46	68	32	43	58	60	44	71	49	65	35	41	43	20	51	78	38	36
GAATCGCGACTGGCCCCC	+	42542	STM14_0045	240	140	198	238	212	228	239	174	256	168	188	242	191	193	241	198	234	195	262	237
TACTGCAGCCCGCGTTAC	+	42542	STM14_0045	18	5	7	16	21	20	24	8	16	31	8	18	5	7	22	11	13	16	11	7
GAGGGCGCCACTTACCTA	-	42601	STM14_0045	111	99	99	129	100	79	112	66	113	123	131	103	84	83	134	83	86	127	119	123
ACCCGGGCACCCTATCTA	+	42603	STM14_0045	5	7	2	4	6	3	0	0	8	0	7	6	0	2	8	0	1	8	0	0
ATAGATGGCACAACATCC	+	42608	STM14_0045	36	40	40	39	46	36	91	32	30	63	38	34	62	33	47	34	45	35	38	35
ACAACAATTATTGGAACA	+	42609	STM14_0045	7	25	26	25	36	15	25	4	31	35	31	23	2	18	8	9	15	13	28	38
CGTTGACCCTTGGCATTG	-	42625	STM14_0045	58	68	54	49	31	17	37	35	46	48	61	94	13	25	71	31	56	49	36	50
TCCTCCGAACTGCCATCG	+	42682	P125109_Intergen_0033	3	4	5	0	0	0	0	0	2	4	2	0	0	7	0	24	0	3	3	0
ACCAGTGACAACCCGCCA	+	42759	STM14_0046	38	22	19	7	39	10	30	18	34	26	37	53	47	49	30	43	27	34	33	22
CTGGAACCCTCCCTCTCA	+	42759	STM14_0046	64	74	44	68	40	90	43	31	47	92	46	52	28	35	70	78	55	90	48	51
AATCATGGTGCGCCTGTT	-	42762	STM14_0046	45	65	53	73	66	54	59	43	104	59	69	59	99	95	73	70	56	54	65	54
CTACCCGACGCTTACGAT	+	42868	STM14_0046	44	39	49	55	43	56	26	58	39	22	54	57	19	39	43	46	50	46	48	58
CCCATCAGAGTCAGACCC	+	42884	STM14_0046	29	47	40	57	25	14	26	46	37	23	54	45	25	14	19	60	42	38	31	36
GTTTGCAAACGCCGTAGA	-	42886	STM14_0046	64	67	56	63	57	63	63	65	75	83	76	102	44	45	91	67	89	49	88	57
CATAACATGTAGCCCCGC	-	42913	STM14_0046	36	34	32	26	37	34	58	27	33	55	25	42	3	34	25	64	19	40	32	36
GCTTCGGATTAAAGACTC	-	42913	STM14_0046	16	17	18	31	23	10	7	29	26	10	25	24	12	2	48	7	28	18	34	28
CACTGACCCCAAACCCTA	-	42960	STM14_0046	9	8	7	3	1	10	3	7	5	0	5	8	11	2	0	0	11	11	9	6
AGCAATACGGAAGGAACA	-	42968	STM14_0046	163	268	260	224	221	250	238	224	265	260	251	348	225	181	253	315	173	304	280	206
TGCAGACATATATCCCGC	-	43020	STM14_0046	70	39	65	69	48	29	50	45	58	38	70	94	43	31	64	61	64	53	75	69
ACCTATTCCCACCGCTCC	-	43022	STM14_0046	71	77	67	70	32	49	71	88	62	86	79	117	32	45	77	52	61	69	60	103
GACCCACTGGTCCTCATA	-	43027	STM14_0046	78	63	57	57	51	55	56	28	65	49	53	37	93	31	65	32	59	32	65	75
ACATTACAAAGATCCTCA	-	43027	STM14_0046	42	39	39	81	18	71	78	17	70	16	54	83	40	22	43	50	25	40	40	36
CGCCTTACAATAGCATAA	+	43069	STM14_0046	41	30	48	83	31	24	34	56	42	37	42	60	40	29	47	62	34	22	25	39
GTCCCACAGACCCCACCC	+	43069	STM14_0046	49	26	44	78	41	14	39	23	46	30	46	32	59	20	37	38	53	25	33	60
AGCAGTTCTGACTTCCAA	-	43105	STM14_0046	13	6	34	43	21	1	13	14	23	21	12	32	36	6	12	37	3	14	13	12
TAGTCGACTTGTTATAGT	-	43160	STM14_0046	44	42	43	107	41	46	55	38	35	25	55	47	66	60	36	26	47	42	57	60
CAGACTCCCATGTACAGC	-	43193	STM14_0046	66	60	31	66	45	41	58	38	47	64	51	60	97	47	59	39	45	36	53	34
GCACCGTCTACAGACCCC	-	43230	STM14_0046	130	76	88	87	66	69	68	91	101	100	101	100	118	61	64	126	104	69	76	85
CTTGGTCCATCCTCCCGC	-	43235	STM14_0046	66	34	53	92	58	54	50	52	55	64	74	67	54	49	71	97	69	34	67	53
GCAACTCTGATGTGCTCA	+	43250	STM14_0046	81	103	108	104	75	142	130	61	104	76	122	75	78	98	111	85	104	76	90	86
CTCTGACCCCAGCCTAGC	+	43261	STM14_0046	28	43	55	25	10	26	39	46	80	35	56	48	50	45	56	83	46	28	34	54
GTTAAGGTGAAACTCCCA	+	43345	STM14_0046	71	92	85	66	48	86	112	51	85	65	76	119	82	44	92	119	57	81	73	66
GGCGAACGTCGATCTGAC	+	43346	STM14_0046	78	60	78	80	37	63	79	69	61	64	83	94	34	70	98	45	94	88	61	88
AGTGTCCGAGCTAAGATG	-	43349	STM14_0046	41	41	37	45	22	73	24	81	49	65	42	51	26	28	55	44	56	18	33	30
TCTTTAGGTCTCCCTAAC	+	43368	STM14_0046	71	60	65	55	74	61	61	66	68	49	55	56	65	41	47	96	61	50	66	90
TCTGTAAATTCGTAAAAA	+	43370	STM14_0046	33	24	36	28	26	17	27	11	47	46	27	43	28	46	26	20	15	30	19	36
GGCCATCCTGACACGGAA	+	43400	STM14_0046	5	2	0	0	12	0	0	4	0	0	4	3	0	0	0	0	0	0	0	4
CAACGCCCTTTACACACA	-	43402	STM14_0046	40	41	48	51	43	44	42	53	52	27	30	53	27	45	36	51	51	31	34	31
GCCATCACCCGCGTGCCG	+	43418	STM14_0046	12	12	15	5	6	12	20	7	13	29	19	16	18	0	26	0	8	10	10	14
TCCAGCAGCGGGCCTCAT	+	43473	STM14_0046	44	63	47	82	40	42	62	45	50	47	63	31	31	34	60	63	54	28	39	61
TCACTTACGACAACCAAG	-	43516	STM14_0046	122	99	107	132	103	83	92	101	105	103	96	95	44	75	134	64	101	96	79	81
ACCAAATTATGCTAAACT	+	43516	STM14_0046	22	15	21	66	31	20	30	49	32	18	32	44	17	35	26	0	19	26	28	46
TCGGGAGGGACCAGGCGG	+	43518	STM14_0046	15	22	26	25	23	37	8	33	13	19	18	34	16	11	24	26	18	7	19	13
GTCGTTGCCTGCTAAGTG	-	43521	STM14_0046	11	17	12	13	29	38	24	18	18	40	20	13	10	22	14	20	2	28	17	0
CACCCACACATGGTAAGA	-	43521	STM14_0046	28	15	9	22	43	9	17	2	22	12	17	30	18	4	6	8	12	4	4	9
CGGCCCCTCCCGGCCATC	-	43521	STM14_0046	9	9	8	5	3	13	8	18	0	0	4	3	10	2	5	0	7	7	4	0
GCACAGGCATCCAGAATC	-	43524	STM14_0046	36	17	27	37	20	16	31	13	34	12	34	35	27	15	25	30	43	15	27	16
CTACGGGGACTTAACCTG	+	43531	STM14_0046	53	33	47	27	36	63	57	72	34	58	34	26	30	23	47	21	25	59	39	50
CATCACCAACGACCCTGA	+	43539	STM14_0046	11	8	22	12	14	0	15	0	27	31	23	53	5	21	17	0	14	9	13	3
GCGGAAGAACTACCTCTT	+	43546	STM14_0046	51	38	53	82	62	30	39	72	58	47	42	66	38	26	48	55	50	29	76	25
CTCACTTCAGCCTCACGC	-	43549	STM14_0046	41	34	30	28	60	26	26	48	27	17	31	42	3	19	9	6	39	23	52	46
AGCACAGCAACACCCGCA	-	43549	STM14_0046	3	15	7	13	12	26	11	3	19	9	11	27	22	11	14	42	27	19	27	10
CCGGTAAATTATTAGACT	-	43554	STM14_0046	120	107	104	170	108	80	165	178	146	143	117	190	104	112	125	132	129	116	123	115
ACCCTGCCCTAATACAAG	-	43554	STM14_0046	41	65	63	87	76	110	100	53	81	79	75	124	45	42	87	87	52	62	82	59
TAATTGTCGCCCCCCAAT	+	43566	STM14_0046	15	17	12	13	6	9	5	28	16	6	19	15	9	11	16	19	13	8	9	23
CTGACAATTCGCATCCTG	+	43610	STM14_0046	52	91	65	32	39	39	64	46	66	78	95	86	93	47	63	72	58	76	57	64
AGGACTCTCACACTTACG	-	43613	STM14_0046	48	43	41	49	37	54	69	85	92	46	55	67	52	42	77	42	52	46	70	54
CACTGCAGTTTCTGGGCC	+	43650	STM14_0046	6	36	24	62	12	22	18	53	20	13	35	40	46	22	10	38	24	36	9	50
ACCCAGCCCACTTGGGCT	-	43668	STM14_0046	17	35	25	16	34	60	22	18	16	38	16	30	29	28	16	28	17	21	41	37
GCGCGTAGACCAGCCCAC	+	43675	STM14_0046	16	5	12	5	12	0	4	13	7	0	10	22	10	11	0	8	10	9	8	15
CGATGGAAAACTGTATAG	-	43683	STM14_0046	1	1	3	12	3	0	0	0	6	0	4	1	1	0	1	5	8	2	0	0
GTACCCAAATCTCATATA	+	43738	STM14_0046	39	40	35	57	41	34	17	12	51	52	39	52	31	45	58	103	52	31	34	44
GTACTGCATCCCCTCCCT	+	43738	STM14_0046	1	5	0	4	0	11	8	9	2	11	4	6	1	2	1	8	11	16	3	1
TTGCTATGCCCGCTTCTA	+	43740	STM14_0046	0	12	10	6	0	6	1	5	4	5	3	6	7	2	13	6	0	0	4	3
CACCCGCACATCCAGACC	-	43746	STM14_0046	181	111	172	118	142	186	147	96	127	144	161	187	112	166	172	145	186	180	194	152
GTATCTTCGCCTCATTTA	-	43746	STM14_0046	35	34	37	60	17	84	21	57	35	59	25	43	20	41	32	51	31	74	23	31
AATCCCGCTTACTCCCCG	-	43746	STM14_0046	16	21	35	6	25	25	21	24	13	27	45	22	15	21	27	18	11	40	17	37
TCTTGTATTCGAACCAAA	-	43746	STM14_0046	32	36	48	25	15	44	35	43	43	62	25	36	21	41	30	24	37	8	45	58
CTACATACCCCCGTCTAC	-	43746	STM14_0046	8	13	10	27	41	18	19	4	33	9	22	24	0	33	12	13	16	7	11	31
CGGAGCCGTCAACAGCGA	-	43746	STM14_0046	18	15	21	20	17	28	14	3	18	23	22	18	11	12	15	6	8	20	17	13
CTTCGCTGCCCTAACCGC	-	43759	STM14_0046	93	124	129	146	95	149	126	99	127	149	94	137	106	62	165	140	104	115	117	132
CGTCCCACCTACGCTCGG	-	43759	STM14_0046	8	10	3	6	0	10	2	16	10	7	3	3	3	0	6	11	0	11	0	2
TTAAACGCACAGACAACC	-	43764	STM14_0046	27	28	31	18	23	24	29	32	17	19	26	57	18	19	30	6	26	22	32	19
CGGTGTGCACCCCAAACC	-	43764	STM14_0046	17	27	17	33	35	29	26	17	19	7	19	40	33	24	8	22	24	29	33	29
AACCCGCCACCACCTTAC	-	43781	STM14_0046	22	5	28	11	11	21	24	29	21	26	26	29	10	13	19	23	13	18	6	19
TCCACCCGGGCCACGCGC	-	43802	STM14_0046	27	50	39	68	80	66	48	64	53	51	55	43	35	26	30	84	50	59	31	71
TCCAGCTACTCCCAATCT	-	43802	STM14_0046	57	38	60	71	49	68	68	46	45	54	64	68	38	42	69	69	61	88	76	66
GGTACCAGACGGCCGACG	-	43810	STM14_0046	16	37	22	37	16	37	25	20	37	35	14	38	23	4	7	34	17	26	41	29
CCAACCGCGACTAGTAAT	-	43812	STM14_0046	86	127	64	77	101	46	64	87	82	103	89	77	87	79	102	133	99	73	71	64
ACCTATCTCCGCCGTCTG	-	43828	STM14_0046	13	5	2	5	6	14	0	6	1	0	0	22	6	0	0	22	1	12	0	10
GCTACCACCTGGCTCACG	+	43835	STM14_0046	71	44	61	46	92	53	41	52	52	53	55	34	21	36	54	55	47	56	54	30
CAAAAAGGCGACACCCTC	+	43835	STM14_0046	13	10	25	7	15	14	4	8	5	0	12	33	12	6	17	14	2	5	23	7
TCATCGCGCCTCGACCAC	+	43835	STM14_0046	32	22	35	33	11	33	32	47	18	42	18	11	23	23	41	38	11	36	25	36
CGACACTCCTTCATCAAA	+	43842	STM14_0046	5	6	7	3	1	19	0	0	6	12	7	13	11	6	0	13	7	7	0	27
CCTTGGGCCAGGTATGAG	-	43843	STM14_0046	22	30	31	14	20	28	56	7	32	34	24	59	28	4	27	40	21	43	32	22
TATAGCTCAAGATCTAAA	-	43843	STM14_0046	12	29	15	35	12	18	33	37	27	7	31	60	24	25	36	18	26	34	20	40
TTCACGACCCGATAATAT	-	43852	STM14_0046	1	7	5	3	0	21	1	12	5	6	2	20	5	5	4	0	6	7	2	1
TATCAATACAAATTCTAG	+	43853	STM14_0046	5	17	6	17	0	4	15	30	4	12	4	3	4	0	12	29	14	16	12	19
ATAACCCATCCTTTGCCA	-	43857	STM14_0046	5	6	5	12	7	27	5	8	17	1	10	15	14	10	11	15	0	9	14	6
TCGCAATCTTCTGTCTTC	-	43857	STM14_0046	4	37	25	10	22	27	24	14	30	20	24	20	16	3	11	44	29	8	34	19
CAATGTATCACAGTATGA	-	43863	STM14_0046	12	4	9	12	0	4	11	10	1	0	11	20	22	0	7	0	6	5	0	6
TTGAACACCTTTATTACG	-	43863	STM14_0046	19	7	12	10	7	9	2	21	7	0	10	15	13	7	14	22	9	3	5	7
ATTAGCCTAAACATGTCT	-	43869	STM14_0046	293	286	276	331	269	277	364	248	278	334	273	397	394	217	299	250	322	291	269	299
AAGTCTCCTATCTCAGGT	+	43877	STM14_0046	7	7	13	16	0	0	6	5	3	17	6	10	19	0	7	6	6	16	2	5
AAATCTGAAAGGCCACCT	-	43882	STM14_0046	22	21	16	5	20	8	15	36	9	18	10	8	9	3	0	8	7	17	14	17
CCCCCCACTTTAGCCGCT	-	43887	STM14_0046	72	40	41	78	55	54	52	50	40	35	60	69	39	33	57	56	54	69	47	84
GCCCTCGCCCTTAAGTCG	-	43964	Intergen_0038	6	22	19	9	9	6	9	9	25	3	14	40	10	8	15	10	10	23	19	19
CACGGTTTCTAGCTGTTC	+	44023	STM14_0046.J	23	17	27	10	20	37	21	15	35	15	23	17	6	22	26	8	15	35	15	16
TTCCACCCATCATGGCAG	+	44028	STM14_0046.J	3	33	19	27	23	0	33	7	24	6	16	41	0	11	21	0	9	10	28	5
ACTCCTTCATGTCCCGTA	+	44038	STM14_0046.J	25	39	49	41	46	51	43	26	33	27	41	86	47	27	28	54	47	51	57	30
CTCCCCCTCGCCCCCCCC	-	44042	STM14_0046.J	10	4	13	10	16	23	8	16	8	13	4	21	12	4	8	3	12	7	9	9
GCTCGACAACGTCAACCG	-	44042	STM14_0046.J	9	9	10	13	12	5	27	13	9	18	19	13	18	14	0	18	3	20	8	3
CGCCGGGGCCCTATAAAG	-	44068	STM14_0047	0	0	0	7	0	0	2	4	4	1	3	3	0	0	0	0	0	0	3	0
GTGCTGCGGGGCAGTTCC	+	44097	STM14_0047	25	54	32	39	47	13	28	18	44	46	47	56	22	22	45	35	47	29	39	51
TAAGGCCAGCAGATCCGG	+	44097	STM14_0047	0	3	5	0	0	0	0	0	3	0	3	0	1	0	17	0	6	1	14	5
AGCGCAAGCCAAGCACGG	-	44101	STM14_0047	0	2	1	10	7	7	0	0	0	0	3	10	5	0	0	0	0	0	0	7
AGAGTCCACGGCCCCCCC	+	44107	STM14_0047	21	23	23	26	22	0	35	13	15	13	26	24	27	4	30	22	24	35	32	16
CCCCGCGATCGCCCCCCC	+	44107	STM14_0047	14	23	19	16	21	14	11	9	27	25	11	11	5	9	13	27	11	7	32	17
ATCACATTATTTTATAGA	-	44194	STM14_0047	3	12	5	4	12	11	8	0	6	0	7	12	3	0	4	0	8	2	6	3
AAACCAATCATGGAACAT	+	44196	STM14_0047	19	31	11	32	18	23	28	25	31	12	18	22	13	22	26	28	8	44	29	31
CCACGTTCACGAATTTTG	+	44222	STM14_0047	57	70	70	47	22	49	70	52	62	62	71	106	49	76	62	76	36	45	52	97
GGGCCGGCCCCCGCCACC	+	44229	STM14_0047	68	70	55	51	72	70	44	80	70	77	65	89	57	30	91	64	87	51	55	47
TTAGAATACAAAGCCCAA	+	44230	STM14_0047	38	54	56	45	49	60	31	50	67	78	35	66	35	34	46	41	46	44	38	77
ATCGCAGGCTTAAGAGCG	+	44254	STM14_0047	14	8	24	3	12	8	7	0	22	14	14	7	0	0	7	26	9	22	4	0
TACCATAAGGTGAGCCCA	-	44270	STM14_0047	5	16	13	22	0	5	0	5	2	12	3	10	0	7	5	10	1	2	7	9
CTTGCGGGCGCACCAACC	+	44272	STM14_0047	16	4	12	0	21	17	9	10	1	4	1	14	3	0	8	22	8	0	19	8
AAGTACTCTTGGCCTAAC	-	44280	STM14_0047	20	11	10	9	18	50	13	8	9	17	22	19	11	30	0	10	8	20	17	42
TTACCACCGCAACAAGAT	+	44280	STM14_0047	15	24	19	9	30	26	13	1	12	21	16	5	12	1	8	26	22	21	6	20
GTGGGCAATTCTTCGCGG	-	44304	STM14_0047	30	40	41	46	50	15	29	61	46	28	50	45	17	10	30	31	51	38	34	31
CCCCATGCTCTGCTTCGC	+	44309	STM14_0047	36	66	59	51	75	66	65	63	58	52	67	91	58	30	70	26	55	65	37	50
TCATCAGCCTCCGCGTGC	+	44309	STM14_0047	71	105	84	89	113	105	108	103	83	72	118	105	57	71	106	134	108	111	123	104
CCCCACCCATACCCCGTC	+	44309	STM14_0047	27	52	42	30	32	31	39	11	47	27	42	37	15	26	52	56	27	32	47	47
ACCGAAGCTACAGTCTGC	-	44317	STM14_0047	279	333	265	322	327	268	290	249	261	183	303	318	256	191	331	236	257	397	277	345
GCACCATATCCGTAGACC	-	44317	STM14_0047	4	20	9	11	15	8	16	11	3	23	7	5	21	0	12	0	12	3	7	10
TACACTCAGCTTGTCCCG	-	44317	STM14_0047	23	22	18	24	24	25	17	43	25	25	20	17	23	14	32	44	26	31	25	5
CCGTTGAATCCAGGGAAC	-	44355	STM14_0047	19	14	18	29	24	10	17	1	27	37	5	46	3	23	42	20	21	42	19	22
ACCACTTGAAAAAATCAA	+	44355	STM14_0047	246	173	173	206	139	214	189	210	189	237	214	267	197	135	238	203	208	190	193	174
TTGAACGCGACGTCGGAG	+	44355	STM14_0047	44	38	47	25	56	53	37	48	62	29	52	27	13	17	60	33	46	59	41	75
TTTGCACTCAAACCTCAT	+	44355	STM14_0047	0	5	1	0	6	0	16	0	17	3	2	15	0	0	5	7	4	3	0	7
CCCGCCGCCGGCTGTGGG	-	44356	STM14_0047	27	48	30	30	30	47	47	43	46	30	31	47	25	21	34	59	51	65	38	51
GGCTCTACCTCCTGACTA	-	44363	STM14_0047	52	43	41	32	37	45	60	87	38	47	39	47	18	24	10	41	59	40	47	24
GTGAGTCCTTACGCCCTC	+	44384	STM14_0047	25	18	12	10	20	17	22	24	21	8	13	34	30	3	25	25	19	13	24	10
ATTTACCACTCCTACCGC	-	44392	STM14_0047	30	15	40	19	48	59	50	42	27	33	33	63	38	8	30	34	51	30	40	48
CCTTCTACGAACACACGC	-	44392	STM14_0047	3	0	0	5	0	0	7	8	0	2	6	0	8	0	0	0	12	7	0	0
AGATTAATTTCTCACGAC	+	44458	STM14_0047	18	15	14	0	38	18	15	9	33	29	24	29	41	19	22	14	21	21	38	5
GACCTTGCCTGCCGCCCA	+	44458	STM14_0047	20	11	15	43	7	0	16	13	13	19	11	9	19	11	8	16	9	6	30	14
ATGAACTGCCGCCCTGCG	-	44459	STM14_0047	121	60	119	136	85	91	125	104	103	147	108	173	59	52	128	123	130	133	113	152
TGGGTGCCACCCAATCTA	+	44463	STM14_0047	44	23	17	16	24	48	39	62	36	45	60	81	42	23	27	36	42	53	36	25
GTTTCACTGCCGTCATCG	+	44463	STM14_0047	9	17	15	6	8	29	14	0	14	19	10	22	4	8	10	17	18	9	7	16
CCTAGCCACCCGCGCCAA	+	44470	STM14_0047	29	50	27	52	40	73	24	31	34	55	24	33	44	11	51	24	29	49	55	40
CAGTTCCTATCATCGAAC	+	44472	STM14_0047	23	22	34	39	30	39	25	32	44	25	50	35	7	39	25	32	46	28	31	22
GAGCGGCTGGCTCGAAGC	-	44484	STM14_0047	36	24	26	21	13	18	25	38	13	35	33	36	19	14	15	23	26	36	36	14
CCCCACATAAGACACCTA	-	44509	STM14_0047	25	29	19	33	16	20	33	26	45	29	24	52	23	25	27	26	33	47	23	40
AAACAAAAGTAGTTTACT	-	44526	STM14_0047	51	62	54	85	80	111	84	71	47	61	62	63	48	45	97	96	52	84	66	44
TTTATACTAGTATACGGC	-	44526	STM14_0047	35	28	37	39	40	8	13	29	20	30	31	50	16	15	20	24	21	23	34	27
CGTAATAACGCTTCCACC	-	44535	STM14_0047	29	25	53	9	26	4	35	10	26	4	25	45	37	12	21	45	20	39	56	18
ATGCGAAGACCAAACCGG	+	44537	STM14_0047	24	40	14	13	19	28	23	24	19	17	31	32	1	16	1	30	8	12	25	24
CACATGTCCCCTATTCCC	+	44551	STM14_0047	95	85	129	131	117	127	114	89	98	79	120	130	66	125	76	184	81	123	83	122
CCCGCCAGCAATCCCGCC	+	44551	STM14_0047	2	0	0	3	4	0	2	0	0	0	0	0	0	0	0	0	4	0	0	0
CGACCATCTCGCTGCCCT	+	44551	STM14_0047	8	4	2	5	0	0	0	0	3	0	0	8	0	0	3	9	3	0	0	6
CACCCGAGGGCTTGTCAA	+	44554	STM14_0047	7	21	14	23	20	5	23	10	11	22	10	4	0	7	22	6	8	12	5	15
ATCATCCCACGAACGGCC	-	44573	STM14_0047	35	75	65	72	52	74	45	92	62	64	45	80	63	69	55	63	54	98	90	41
GACTATAACGGTGCGCAG	+	44619	STM14_0047	180	157	195	211	193	126	208	111	131	146	217	262	157	140	121	111	195	186	198	195
GACAGTACCAGGTCCTCG	-	44626	STM14_0047	40	18	16	12	16	14	12	17	15	23	17	25	8	6	18	31	15	25	17	8
CTACGGACTCAGGCTAGT	-	44631	STM14_0047	7	22	18	21	19	9	27	11	18	16	25	9	17	11	12	7	7	74	11	17
ATCAACCCCCGGTACATG	-	44647	STM14_0047	29	19	31	26	37	33	29	46	29	25	23	24	19	28	41	19	26	14	37	61
TTATGCCATATCCCACGC	-	44647	STM14_0047	33	40	46	60	54	42	21	35	40	54	39	65	103	22	61	99	57	58	44	47
AATAACTGCGCCCCCACA	-	44647	STM14_0047	2	1	0	7	0	0	1	0	0	3	0	0	0	0	0	0	1	0	0	0
CAGCCACTCGACTCTACT	-	44716	STM14_0047	28	18	17	7	0	14	22	24	45	25	24	15	43	10	14	0	23	14	10	16
ACGCTTTACTTGGTTATT	+	44724	STM14_0047	45	39	28	59	43	51	51	19	24	24	58	30	63	14	32	28	31	18	36	30
CCAAGACCACTCGATTAC	-	44730	STM14_0047	11	11	15	24	11	22	3	47	2	3	15	19	4	27	3	9	2	7	8	8
GCACCAGGACTAACGGGG	-	44731	STM14_0047	41	36	33	46	28	21	54	34	31	16	50	64	41	19	36	24	46	20	34	50
AATGGTCACCCCGTCAAC	-	44736	STM14_0047	17	18	13	25	21	11	20	6	15	21	15	25	7	12	8	17	10	18	1	12
CTCTGCCCTCGCTGCTAA	-	44745	STM14_0047	78	68	79	55	53	51	75	77	64	97	95	107	78	47	98	82	72	52	76	53
AATAAATGGCCCACAATG	-	44747	STM14_0047	9	11	18	4	9	20	26	13	15	3	0	10	0	7	10	10	16	8	11	27
GAATCTATATTACCAGCT	-	44751	STM14_0047	6	23	13	19	12	16	8	14	13	42	24	39	12	9	19	11	6	17	2	8
CACCTGTAAGCCCGGCTT	+	44751	STM14_0047	20	10	20	27	17	10	17	13	34	24	24	23	12	13	6	18	23	18	22	21
GTTTAGTAACAACCCTGC	+	44754	STM14_0047	23	28	20	25	23	56	24	21	21	21	27	41	14	23	36	29	18	5	33	23
CGAACTCAACCTAAGGCT	-	44759	STM14_0047	9	20	22	30	14	15	29	12	20	12	25	19	0	16	25	0	21	26	22	6
GGCCCGGCCCGCAAGCCG	-	44760	STM14_0047	50	36	53	47	47	57	45	48	30	52	28	54	40	11	54	46	40	44	28	35
CGAGCACCACGCGGGCCC	-	44760	STM14_0047	8	13	12	5	10	10	4	23	18	13	21	8	23	12	14	17	6	18	11	7
CAACTTAGACTCTATAAC	+	44762	STM14_0047	10	14	10	25	30	63	15	18	26	21	30	57	11	10	18	79	18	16	16	17
AGGGGGCAGTTAGCCCAC	+	44764	STM14_0047	178	162	116	155	130	116	179	167	148	153	177	183	188	135	156	182	123	189	157	189
ATTCGAAGATGCAGGACT	+	44790	STM14_0047	39	47	55	39	48	32	33	18	41	31	39	66	29	62	35	25	37	91	46	40
TAGACGGTTATTAACTCA	-	44796	STM14_0047	33	31	21	27	63	25	24	32	18	25	24	10	27	29	30	91	20	22	13	55
CAAAGCCGCGTCAAGGCA	+	44799	STM14_0047	24	20	37	14	0	35	33	27	38	36	38	53	63	31	41	25	39	33	39	22
CGCGAATTGCCGTCCACA	-	44808	STM14_0047	10	5	13	3	5	0	8	2	13	0	18	13	0	5	1	13	13	4	12	11
GCCCTCAACACGATTCCG	-	44814	STM14_0047	115	81	90	79	88	114	70	79	129	98	91	109	44	74	69	102	113	69	121	80
AAACCCTCCTAACACACA	+	44817	STM14_0047	16	12	14	16	6	37	12	6	16	16	30	20	0	10	30	35	21	23	15	11
TGTCTTTTCAGCGCTCGA	-	44825	STM14_0047	1	1	0	6	0	0	0	0	2	0	2	1	0	0	0	7	0	0	1	0
CGCCCAAGGCTACATCAC	+	44830	STM14_0047	9	8	3	0	0	0	1	0	5	0	6	3	0	4	14	6	6	9	13	8
GCCCCGTATACACAACAG	-	44838	STM14_0047	4	8	9	2	8	0	0	14	1	0	7	0	0	0	0	0	0	4	5	0
AAATTCAAGCCTTGGCCG	+	44899	STM14_0047	6	18	20	9	15	24	38	31	29	2	30	16	11	18	29	3	10	12	52	42
CGTTATCACTCGAATAGC	+	44899	STM14_0047	19	13	4	0	8	36	13	15	12	21	6	15	20	3	12	12	11	5	10	23
AGATCTAGCTAACATCGA	-	44907	STM14_0047	29	19	12	37	31	8	20	15	21	30	27	35	21	24	5	52	17	8	58	43
CTGTACCCTAACCGATGC	+	44907	STM14_0047	70	41	56	67	53	51	79	61	43	55	39	62	26	61	70	50	63	42	37	71
GCTTAGCGACACCTACGT	+	44918	STM14_0047	84	48	60	35	65	85	48	86	79	63	76	127	75	54	56	56	62	43	49	34
GGCAAAGGATGACGGAAT	-	44919	STM14_0047	0	1	0	4	6	0	0	18	0	0	0	0	0	0	0	9	2	0	0	0
GCGGCGATGCCAAAACTG	-	44919	STM14_0047	15	17	18	28	38	29	10	27	17	10	13	19	8	21	26	20	25	15	13	26
GGAAGAAAAGACCGCTAT	+	44921	STM14_0047	130	125	163	146	119	152	145	96	174	193	158	156	176	98	136	176	134	120	143	125
AACAACGTGGCACACGTA	+	44939	STM14_0047	84	57	64	88	41	50	79	100	67	45	73	80	27	47	74	59	61	56	72	53
AGTACACTCAGCCTCGAA	-	44952	STM14_0047	72	59	56	65	98	115	108	123	51	58	69	119	68	56	78	42	121	201	96	113
AAAGCCCACACACAGCCC	-	44952	STM14_0047	39	10	15	29	19	42	20	22	16	9	32	22	25	7	26	57	10	34	20	17
GGTCACCCCATTCCATCA	-	44952	STM14_0047	6	8	10	12	0	35	4	0	23	7	11	2	18	17	13	10	10	10	10	9
GGCCAGGCATTTTTCCAG	+	44967	STM14_0047	85	78	52	64	99	89	86	78	80	52	71	93	35	58	74	101	63	71	90	67
GCGTTTCTTAACGAGAGC	+	44973	STM14_0047	45	36	43	60	29	43	63	68	65	35	51	36	76	24	46	30	54	25	70	30
ACAGCTGACTCCCCTACT	-	44975	STM14_0047	33	41	51	37	73	34	42	41	46	46	40	72	62	47	53	26	45	34	55	68
CCAGCAATCCCCTTGAAC	+	44978	STM14_0047	46	34	50	62	51	13	32	25	40	83	62	67	41	41	58	39	33	67	54	26
CCGCATTCGACGGACTAA	-	44998	STM14_0047	17	23	17	33	9	18	33	12	27	34	36	18	28	8	25	35	26	12	42	15
ACGAGCTCCACTGAAGCC	-	45022	STM14_0047	59	41	30	29	40	27	27	7	26	31	30	38	29	17	52	27	29	47	30	28
TCGGTCGCTACTACGGTT	-	45022	STM14_0047	38	32	36	45	14	13	60	21	13	53	36	24	0	25	24	37	32	9	35	36
CTTTACTCTACCAGCCTC	+	45022	STM14_0047	33	57	51	42	22	19	58	59	45	75	45	81	27	35	52	100	52	39	48	27
GGCGAGCCACACTGGCCT	-	45039	STM14_0047	21	29	16	18	12	19	26	15	12	19	27	35	7	2	4	49	15	5	18	5
TTTTAGCGAAGTGTCTGA	-	45091	STM14_0047	8	15	9	11	10	27	10	39	3	0	18	14	13	19	13	6	13	11	5	1
CCCCACCCGCTACGGATT	+	45134	STM14_0047	171	148	152	142	122	171	188	178	100	117	126	150	119	87	109	151	162	138	112	149
CATACGCCTCAACTCCAC	-	45147	STM14_0047	15	20	33	21	13	20	29	20	27	21	37	21	18	23	48	35	13	34	17	28
ACCCTCTTTCTGCTAACG	-	45153	STM14_0047	65	57	79	57	106	45	69	50	68	92	82	88	54	52	54	153	45	134	60	133
CCCTAATGATGGATTCTA	-	45158	STM14_0047	103	95	126	126	99	132	100	115	107	118	113	98	61	71	112	98	145	72	114	121
TCCGATGCTCTCCACATG	-	45184	STM14_0047	27	30	24	31	45	13	44	30	41	17	36	22	18	34	29	56	33	40	28	31
CAAAACTGTTCCAAACGC	-	45200	STM14_0047	59	56	95	65	84	91	79	84	53	65	90	120	82	62	62	68	70	62	78	47
CCCGACTAAACACCTTTA	-	45200	STM14_0047	71	42	73	42	60	68	73	71	65	71	68	50	51	73	95	85	44	67	80	52
CTCGGCCTCCTCGCACTC	-	45273	STM14_0047	94	98	64	92	183	159	82	96	123	185	75	90	144	179	122	228	158	190	136	94
GGATATAGGGCCTAACTA	-	45273	STM14_0047	0	12	2	19	18	18	0	0	7	3	4	5	0	7	10	0	0	15	2	45
AACTTAAACTCGAGACCG	+	45302	STM14_0047	101	99	83	94	74	129	115	108	136	56	70	131	123	50	115	105	86	76	96	133
CCCACCACTCAGGCCTCC	+	45302	STM14_0047	36	27	26	61	20	23	48	57	34	66	36	40	40	30	28	44	37	29	37	10
CCTTACCCAATTTCTAAA	+	45331	STM14_0047	60	37	32	69	48	51	39	31	57	26	38	58	11	38	30	46	33	29	34	55
TTAGACCTAGCGGCGTCC	+	45352	STM14_0047	77	73	83	75	67	83	58	57	89	75	101	114	49	59	91	51	63	59	76	102
CCTCCCGTTCCTTTAAGA	+	45360	STM14_0047	65	57	92	76	34	88	86	55	74	66	44	90	53	37	79	102	68	40	76	52
ACACAACTAGTTCACCGC	+	45361	STM14_0047	4	1	0	0	0	0	4	0	0	5	0	0	0	7	0	11	0	1	0	0
AGCCTCCGCCGCGTACCA	-	45376	STM14_0047	34	42	31	34	27	22	51	63	26	54	56	43	31	42	33	41	28	39	60	35
ACGTATCTCACTGCTTGA	-	45482	STM14_0047	52	22	47	42	21	58	27	38	91	50	43	50	64	32	42	32	71	32	72	55
AATGCGATACGTCAGGGC	+	45615	STM14_0047	57	67	63	105	50	49	61	102	61	71	43	96	58	40	81	46	56	50	61	82
GGAAGCCCATCCTCCCTC	+	45623	STM14_0047	46	41	66	61	42	63	64	46	58	74	68	57	74	53	80	54	60	70	73	106
CACCCCCCTGCGCGGTTA	-	45755	STM14_0047	33	37	45	43	39	26	33	49	37	51	37	32	27	31	47	37	38	46	43	21
GTATCCAGCGCCGATACA	-	45765	STM14_0047	58	19	40	6	39	13	40	17	33	24	35	31	19	32	36	52	22	28	24	34
TTCGAAGTGGCCACGTGG	+	45784	Intergen_0039	164	170	172	161	152	162	201	183	193	211	194	263	204	146	179	213	263	175	169	230
GACACACTCGTCAACCTA	-	45803	Intergen_0039	172	146	135	155	131	131	134	118	130	165	134	185	89	68	145	121	143	109	128	133
AAAATGTCCCAACCCGAG	-	45867	STM14_0047.P	11	13	16	18	9	7	21	26	24	7	19	24	7	17	11	9	9	6	27	16
ATTGCGCCCAGCCATGGC	-	45867	STM14_0047.P	17	47	26	29	19	21	39	10	16	35	40	57	28	24	67	40	17	30	23	55
AACTATCGAACCCGGAGG	+	46054	550537.33.peg.42STM14_0048	0	5	0	1	0	8	0	8	0	4	0	0	0	9	0	0	0	0	0	0
TGTATACCGGGCGGCTCA	+	46054	550537.33.peg.42STM14_0048	1	8	1	3	0	10	0	0	0	0	0	1	0	0	0	0	0	0	0	0
CCGGAACATCACTGGACG	-	46061	550537.33.peg.42STM14_0048	0	13	0	13	0	0	3	0	0	5	0	0	0	0	0	0	0	0	1	0
CCGAATCGATAGAGTACC	+	46175	550537.33.peg.42STM14_0048	4	14	2	2	0	8	0	9	0	12	0	17	0	1	0	4	0	0	2	0
GGCACCCGAACCATTGTA	-	46210	550537.33.peg.42STM14_0048	0	1	0	1	0	13	0	0	0	3	0	0	0	0	0	0	0	0	0	0
TCCATTAAGCCGATCAAG	-	46266	550537.33.peg.42STM14_0048	0	2	0	5	0	0	0	4	0	3	1	0	0	0	0	0	0	0	0	0
CAAGTGGAGACCCACTGC	-	46266	550537.33.peg.42STM14_0048	0	0	0	16	3	5	0	0	0	0	0	0	0	0	0	0	0	0	0	0
TCTCCGCCCTGGCGCTAT	-	46281	550537.33.peg.42STM14_0048	1	2	0	3	0	8	0	0	0	0	1	0	0	0	0	0	0	0	0	0
CCATACTACAAGCCCGCC	+	46293	550537.33.peg.42STM14_0048	0	26	1	34	5	43	2	11	0	32	4	0	0	10	0	0	0	0	3	0
CGTCAAGAGCTCCGGCTG	+	46308	550537.33.peg.42STM14_0048	0	23	1	23	0	11	0	7	0	11	0	0	0	4	0	0	0	0	0	0
CCTAGCTGCCAACCTCCA	+	46532	550537.33.peg.42STM14_0048	0	12	0	0	0	0	0	7	0	8	3	0	0	5	0	0	0	0	0	0
AAACCCCGCCTCTACAAA	-	46568	550537.33.peg.42STM14_0048	3	12	0	15	0	10	0	20	0	12	0	0	0	6	3	0	2	1	2	0
GCTTGACTACGTCGACTG	-	46586	550537.33.peg.42STM14_0048	0	6	0	4	0	0	0	0	0	4	0	0	0	1	0	12	0	0	0	0
CTCAAACGAGACATCGGT	-	46591	550537.33.peg.42STM14_0048	7	13	0	0	0	8	9	12	0	7	0	0	0	0	0	0	0	1	0	0
CCCAGGCGACCACTGCTC	+	46622	550537.33.peg.42STM14_0048	2	15	0	60	8	0	2	11	0	12	0	0	0	0	0	0	0	0	0	0
ACATCAACCCCGCCAAGA	+	46711	550537.33.peg.42STM14_0048	3	30	3	44	0	28	0	13	0	3	0	0	10	0	0	0	0	1	3	0
GATTACACCACCTATCCT	-	46719	550537.33.peg.42STM14_0048	0	2	1	19	0	0	0	0	0	0	0	0	0	1	0	0	1	0	0	0
GTTCTTGAAGGCAAACCA	-	46719	550537.33.peg.42STM14_0048	0	20	2	15	0	11	0	26	0	11	0	2	3	0	0	0	2	0	2	0
AACTGGCCTCTGGGCGCT	-	46805	550537.33.peg.42STM14_0048	0	8	1	16	0	7	0	0	0	0	0	0	0	0	0	1	0	3	0	0
CGTACCTACAGAACTCAC	+	46956	550537.33.peg.42STM14_0048	1	6	1	5	6	13	0	17	0	11	0	0	0	0	0	0	0	0	0	0
CTTCTACCATCCCCGTTC	-	46964	550537.33.peg.42STM14_0048	0	5	0	7	0	7	5	12	0	0	0	12	0	0	0	0	0	0	0	0
TCGAAGTATTAACAACTC	-	47020	550537.33.peg.42STM14_0048	3	11	0	25	0	4	0	0	0	16	0	2	0	0	0	0	0	0	0	5
CACCGCGTAACGCTAAGG	-	47022	550537.33.peg.42STM14_0048	4	3	0	5	0	0	0	0	0	0	0	0	2	0	0	0	0	0	0	0
CTCCACTAGAGCACAAGA	-	47053	550537.33.peg.42STM14_0048	1	7	0	4	0	0	0	8	0	2	0	0	0	4	0	0	0	0	0	1
AATCAGCAGTCACTCCAC	-	47079	550537.33.peg.42STM14_0048	40	73	20	62	10	49	15	27	13	68	10	29	10	49	10	31	11	19	20	11
ATACACGCGACCGTCATC	+	47114	Intergen_0040	1	13	17	11	1	23	18	10	7	15	8	46	10	15	11	32	17	18	6	20
CGATTGTAACGATACGTC	-	47118	Intergen_0040	12	8	4	3	5	6	4	0	0	0	7	13	6	7	6	14	6	3	6	4
GCTACGACTACAGCCTTC	+	47145	Intergen_0040	7	13	21	16	19	5	19	23	10	25	13	8	21	3	7	26	13	56	16	17
CCAAGATCTCTCAACTTC	+	47153	Intergen_0040	73	37	51	43	65	48	80	61	71	85	79	16	83	75	47	59	54	79	102	52
GACGCGCAGCTGGCAATG	-	47198	STM14_0049	18	3	5	9	0	0	3	0	8	0	5	16	0	0	5	0	5	0	0	8
ACCCCACACGACTTCCTA	+	47222	STM14_0049	28	51	22	28	10	46	17	42	48	17	34	31	37	21	26	40	35	68	50	38
CATTGCAGCTTCACAGAC	-	47241	STM14_0049	195	139	235	149	214	177	176	131	223	179	215	170	155	143	158	170	215	184	189	196
TGAAGCACACCCTAACCC	-	47251	STM14_0049	64	36	46	24	35	78	69	21	75	23	75	41	8	11	71	13	69	54	82	52
AAAATCAAACCTTGATAA	-	47317	STM14_0049	45	22	43	50	30	22	37	37	29	57	44	30	30	18	33	77	47	43	52	41
GCATGCACCCAACAGCTA	-	47335	STM14_0049	77	31	42	27	38	40	66	44	49	30	60	54	43	12	27	46	43	66	53	46
ATGGAACCCGAGTTTTCC	+	47347	STM14_0049	48	45	54	34	81	30	64	40	80	26	55	25	47	17	65	42	61	68	81	44
CCCGCGACTGCCTGCTAA	+	47347	STM14_0049	34	24	40	33	25	15	11	78	29	22	43	48	45	45	37	33	37	56	46	42
CCGAAAACACAGAACCAA	+	47347	STM14_0049	46	22	28	45	56	38	36	15	25	15	56	19	20	26	39	58	62	65	29	75
TCATTGACACGTCACATA	+	47409	STM14_0049	22	22	39	3	13	13	36	10	33	29	25	28	45	5	31	66	21	26	26	28
TTTACCGATTTCACCCCG	-	47438	STM14_0049	116	133	74	111	69	170	94	105	131	76	119	124	108	70	144	94	93	110	113	90
AGTACTCCGGGCAAGCGC	-	47472	STM14_0049	39	25	49	32	29	22	41	37	37	26	29	74	31	20	50	26	45	19	45	26
TCCAGACTAATATGCACC	+	47532	STM14_0049	131	86	82	114	83	73	100	98	104	36	71	172	75	76	98	54	99	101	98	102
CATCGCCTCTAGGCCTGC	-	47544	STM14_0049	61	50	76	54	33	45	80	95	58	50	77	55	79	35	67	83	53	76	48	51
CATATCTAGAAATGACAA	+	47606	STM14_0049	25	22	19	32	47	15	7	0	25	17	38	28	10	19	15	36	29	13	14	15
GCCTCGCAATCCCGTATC	-	47732	STM14_0049	27	38	42	53	24	19	48	29	55	50	62	39	59	35	56	20	29	38	35	43
CCCCTCCGCCCAGGCAGC	-	47758	STM14_0049	66	28	38	28	14	41	41	13	24	26	52	40	15	17	43	15	39	43	35	8
CCAACTCCTAGTGACCCC	+	47866	STM14_0049	8	24	14	29	13	21	13	48	31	22	23	33	21	9	26	17	27	31	29	34
TACCGCTCGGCCTGTTGG	-	47938	STM14_0049	39	50	49	33	22	40	59	64	57	36	68	36	37	42	98	88	61	35	63	35
AATCTTATTTGCTAAAAG	-	47948	STM14_0049	11	14	19	24	6	24	31	34	24	33	22	20	31	48	8	27	24	24	25	36
GACGCCTCCCACCACGAC	-	47948	STM14_0049	0	0	4	10	0	0	1	0	2	4	3	0	0	0	8	0	0	13	11	7
CCCTGCTATGTCAGGGAG	+	48056	STM14_0049	29	25	38	23	30	41	22	10	31	26	26	31	15	5	11	54	35	38	20	27
CGTCACGCACAGTTCTGG	-	48079	Intergen_0041	39	58	46	61	72	29	59	24	51	39	29	41	19	27	56	49	48	49	45	52
TAAGGCTAAATGTCGCAA	+	48101	Intergen_0041	19	26	24	19	23	14	27	15	37	16	33	31	16	6	21	26	10	46	52	9
CGCCATAACAGTTGAAAT	-	48153	STM14_0050	25	13	16	11	42	3	6	28	15	14	19	37	13	9	19	10	6	22	25	38
ACCCTACGACGTGACCTA	+	48437	STM14_0050	189	150	171	190	141	140	170	166	195	140	172	160	124	151	186	245	163	187	175	149
GCGCTAATTGATCTCCCC	-	48456	STM14_0050	209	183	220	116	214	149	159	153	181	185	183	151	157	109	250	278	166	133	206	206
CCCGTCACCTCCAAGTGG	-	48501	STM14_0050	77	131	128	76	116	87	62	82	104	103	110	79	66	41	78	90	75	81	111	106
GGCACCCGGGAGATACAG	-	48501	STM14_0050	27	19	12	9	21	20	27	19	16	34	23	32	12	27	2	10	33	39	22	26
CCGTGTAATCTCGCCCGC	+	48505	STM14_0050	3	14	5	5	5	6	8	0	12	17	3	5	6	2	7	1	7	4	10	5
ACAATGCGCAGTGATTAC	-	48558	STM14_0050	352	293	385	320	348	265	408	371	436	287	414	429	301	296	392	559	355	369	429	333
TTATCGCCACGTATACGC	-	48638	STM14_0050	76	104	80	93	80	61	61	119	61	73	48	127	56	24	56	38	47	122	29	85
TAACTCTCAGCTCAGACG	-	48804	STM14_0050	100	118	100	151	130	94	147	147	140	166	127	166	80	88	123	149	124	144	157	124
TATTACCTGAGACTCACG	+	48930	STM14_0050	192	150	148	143	177	106	150	207	223	138	196	203	157	104	173	188	182	166	170	124
AATATCTTACCACCACGT	+	48969	STM14_0050	160	113	174	192	202	223	219	131	139	190	172	156	143	89	145	199	133	132	187	178
GCGGTGACATTAGTGGCC	+	49050	STM14_0050	51	65	56	43	65	54	56	108	48	57	91	70	41	17	38	66	77	85	72	59
CTACTAAACCATTGAGAG	+	49050	STM14_0050	50	26	55	49	16	40	34	34	37	26	52	37	55	8	34	21	52	56	83	58
AACCTCATTTGAGCAGTC	+	49051	STM14_0050	57	24	40	28	52	49	17	37	36	41	73	27	61	38	25	50	40	48	47	21
TATGACACCTGACCGCTG	-	49053	STM14_0050	75	53	18	53	12	25	20	73	39	47	35	22	35	37	35	65	55	35	43	41
AAGTGTTCAGCTGGCACA	+	49061	STM14_0050	101	73	117	103	64	94	79	111	61	59	80	116	98	66	127	70	106	94	88	79
TGGGGGCGCAGATGAACA	+	49085	STM14_0050	77	66	61	37	115	86	81	58	82	102	114	109	96	67	92	94	120	56	65	114
CCCCCACGTAATCTCTCA	-	49302	STM14_0050	19	15	11	21	30	12	38	0	45	18	24	20	34	25	18	37	34	40	41	27
AACACCATCCGCTGAGAT	+	49513	STM14_0050	53	44	46	75	50	73	65	48	52	62	64	109	44	45	43	90	43	36	59	46
CCCGTCAATGACACTTAA	+	49513	STM14_0050	74	82	117	86	79	62	81	62	105	89	72	138	90	45	126	87	97	76	61	66
CTTCGCATCCCACGCCCA	+	49521	STM14_0050	15	17	15	34	4	26	13	14	16	8	6	32	12	16	7	18	11	13	10	7
GTCATACTCATGCCTGCG	-	49528	STM14_0050	44	27	54	37	40	25	43	24	73	45	58	46	89	34	77	94	36	38	49	31
ATACAGCACCACCCAGTC	+	49536	STM14_0050	19	47	58	33	31	24	46	26	47	29	44	33	67	38	33	49	42	16	29	23
TCGATGCGCCACCCTTAG	+	49586	STM14_0050	118	116	129	135	115	98	117	130	86	118	116	93	102	144	119	143	135	67	93	135
AAGCACTCATCCCCCTAA	-	49659	STM14_0050	53	44	63	37	70	33	53	87	58	37	65	59	45	53	34	49	50	53	57	24
TAGGGCCTTACGAAGGGT	+	49668	STM14_0050	91	65	107	100	57	48	79	28	92	89	69	101	81	65	94	116	95	96	86	103
GTACCAGCGCAGTCATCT	+	49668	STM14_0050	18	28	23	29	37	38	24	38	25	36	45	22	23	9	21	33	35	26	37	31
AACGGCCACTACCCAATC	+	49668	STM14_0050	39	31	26	20	21	8	26	33	16	8	27	12	14	17	21	22	29	26	14	28
TATGCGACGTTCAATGGC	+	49693	STM14_0050	16	26	47	58	16	34	13	21	35	36	36	22	18	32	46	30	28	18	24	47
CTCACTTAGGCAAGCCAA	+	49693	STM14_0050	40	13	25	14	24	18	27	27	9	14	36	0	41	14	25	26	8	17	30	21
TCCTATCACACTTGCCTC	+	49802	STM14_0050	90	74	113	144	62	59	91	115	67	135	88	118	81	53	103	144	67	58	90	119
ACTAACAATCACTCAGGT	+	49802	STM14_0050	54	40	57	55	66	38	41	61	43	9	73	58	34	26	52	25	55	12	67	42
TAGTGTTGTTGACTCATC	+	49802	STM14_0050	23	16	27	28	56	0	35	20	28	28	29	45	27	14	22	41	3	9	40	12
GATGACTCGGACCCTGCT	-	49863	STM14_0050	172	135	138	140	105	152	106	115	161	144	210	192	165	84	143	114	154	129	170	133
CTTCTCCTTTCCGCCTAC	+	49969	STM14_0050	173	146	184	159	157	177	220	129	169	191	206	207	127	85	184	264	224	209	111	149
ACATACAGCGCTTTCAAT	-	49998	STM14_0050	32	12	14	17	11	11	17	64	19	9	22	14	17	14	10	0	15	32	22	5
CCGAATCATCTGCGCCCA	-	50152	STM14_0050	123	52	79	104	69	31	88	57	76	64	96	98	81	39	50	84	114	64	70	89
CCTTGCTTTGAAATGCCA	-	50228	STM14_0051	18	25	15	12	12	0	33	17	9	7	19	4	0	5	16	4	5	12	5	0
ATGTGCTTACAGCACCCG	-	50306	STM14_0051	37	42	45	40	39	27	22	28	24	57	41	71	13	17	56	73	52	56	53	47
CAAGCTATCGGCAAACTC	-	50306	STM14_0051	10	6	34	31	26	21	24	26	21	25	18	26	0	11	26	0	24	20	34	9
CATGCACACCCGTACCAG	+	50345	STM14_0051	141	135	134	156	200	111	157	112	152	182	137	187	65	147	179	172	161	152	187	159
ACATACTCAGATATGAAG	-	50372	STM14_0051	146	78	82	82	61	65	81	82	81	84	80	108	32	123	99	114	97	66	67	98
AACCGATCGTCCAGTGGC	-	50372	STM14_0051	16	32	26	39	34	10	25	7	24	11	36	23	0	4	16	21	20	13	21	38
GCGATCTCCCCGGCAAAG	+	50375	STM14_0051	20	21	13	15	22	11	18	42	12	19	24	28	5	10	11	11	21	15	22	25
TCCACTAGTAACGACCCA	+	50393	STM14_0051	21	17	12	9	16	20	9	6	24	0	21	27	20	17	37	17	11	13	12	16
CCCAGCTTACTTATACCA	+	50393	STM14_0051	21	18	12	8	7	27	7	18	15	0	15	23	23	2	22	8	15	19	18	22
GGGGAAGGAGAATGAGGA	+	50443	STM14_0051	62	43	43	37	45	0	37	46	20	42	62	42	43	45	31	67	37	67	38	17
GAAGCTTACAGCCGCCGC	-	50549	STM14_0051	284	193	244	260	317	249	229	266	278	314	267	300	262	132	332	221	279	265	275	292
ACACTAGTTTGTTTGGAC	-	50549	STM14_0051	71	44	58	35	69	30	56	54	61	42	59	49	19	59	58	33	58	80	55	48
TCGGACCAGGTACACTCC	+	50651	STM14_0051	47	32	61	53	18	27	28	49	31	52	16	50	26	27	47	69	45	10	30	32
CTGAAGGACCCCCGCTCT	-	50678	STM14_0051	61	43	60	39	64	57	46	69	72	70	83	33	57	48	92	43	72	43	63	86
AACTCCGAGGCGGTCTCG	+	50733	STM14_0051	57	45	52	85	45	43	43	37	56	49	58	54	59	33	70	115	48	53	61	81
ATTCAGATTATATGTCAC	+	50804	STM14_0051	0	7	7	0	0	4	2	0	0	7	0	12	6	2	2	7	1	10	10	0
TGAAGTTCAACCCAATGC	+	50804	STM14_0051	14	17	11	31	18	29	13	55	17	14	14	7	25	7	6	31	34	27	14	10
CGGCTCCAGTACGCGCCC	-	50812	STM14_0051	50	23	40	53	23	26	24	46	28	46	58	44	16	44	16	9	47	28	57	41
CAACCCACTCTCCGCCGC	+	50828	STM14_0051	40	43	28	33	35	32	33	48	46	50	37	34	26	23	20	49	21	18	40	21
GTGCTAGACCAGAAGTAA	+	50832	STM14_0051	5	2	4	14	4	0	7	10	4	4	10	0	3	0	0	7	15	0	9	11
GTATCAGTACGGTAAAAA	+	50832	STM14_0051	17	17	2	14	9	2	11	7	9	12	14	5	2	0	6	25	7	12	22	9
CCCTACCCTGCTAAACGG	-	50840	STM14_0051	75	60	61	100	83	51	78	132	93	61	71	96	88	23	53	71	63	69	63	52
CGTATAAGGCTGCCACAT	+	50848	STM14_0051	15	18	12	20	8	5	10	7	11	3	18	5	1	4	5	5	5	3	6	12
CTACCTACCACACTATAC	+	50848	STM14_0051	30	35	45	52	42	37	54	41	49	24	56	38	21	30	40	24	32	43	34	26
GAATTTCTCTTTAGCTCG	+	50895	STM14_0051	2	0	2	0	0	6	0	7	0	3	4	0	0	0	0	0	0	0	2	2
CCGGCAGACAGCACAGCC	+	50970	STM14_0051	12	6	14	6	5	0	10	0	6	13	6	6	9	0	4	0	6	7	8	12
ACCACCCGAACCCAAATG	+	50970	STM14_0051	1	3	1	8	0	0	5	0	0	0	5	0	6	6	6	9	0	8	0	0
AGTAAGAAACCTATAAGA	+	50970	STM14_0051	0	6	5	6	5	0	0	0	1	5	2	8	4	0	1	10	6	2	4	2
CTCTAGCCCAGTCCATCC	+	50970	STM14_0051	17	6	8	0	10	2	15	1	11	10	4	10	12	10	5	27	11	5	7	4
AAATCCAGATAATAAAGC	-	50978	STM14_0051	124	152	155	146	151	187	107	170	195	201	177	153	92	118	162	110	175	137	170	148
AGTCAGCGCGCACCCTGG	-	50978	STM14_0051	40	38	43	72	37	16	33	24	42	37	40	62	13	47	41	39	39	33	30	46
TTAATACCTCAACTGCGC	-	50978	STM14_0051	28	36	34	59	7	43	62	14	35	23	42	56	23	26	74	22	57	24	30	43
TTGATCGAGATCCCTATG	-	50978	STM14_0051	34	67	34	44	15	8	30	30	23	49	38	40	58	23	37	64	38	50	37	57
ACAACGTTCACGCACAAG	-	50978	STM14_0051	28	27	35	23	16	19	35	29	33	30	28	41	6	16	42	36	29	30	20	45
ACGTGCCGCGATATGCAA	-	50978	STM14_0051	0	13	5	15	2	5	3	0	9	9	6	24	0	5	13	12	1	7	12	11
CTACCAATACCGATCACA	-	50978	STM14_0051	51	44	40	44	9	93	42	80	26	24	52	62	28	60	68	57	62	79	52	53
TCGCTTCGTTATCAAGCT	-	50978	STM14_0051	35	25	39	38	29	0	26	29	33	33	28	39	21	26	23	34	15	40	27	22
ATTGCCCCATCAGCACCG	-	50979	STM14_0051	54	31	74	48	80	85	38	31	86	82	59	37	70	50	75	39	81	66	79	49
TGCTCCCACCGTCACCCT	-	50980	STM14_0051	31	31	9	17	2	21	9	4	26	11	21	11	23	23	25	16	19	15	24	10
TCTCGACACGGGCCTAAC	-	50980	STM14_0051	25	19	29	22	14	22	37	19	44	49	31	76	38	8	29	45	34	29	36	49
GAAATAACGTCTCTAGTC	+	51040	STM14_0051	0	4	2	12	8	16	9	0	6	5	3	2	26	0	6	0	0	15	9	0
GTAGTCCTCGCATTTCGG	+	51045	STM14_0051	20	12	15	14	22	34	10	44	19	59	12	36	57	4	34	23	12	17	41	35
CCCCGTATCGTCGCCAAC	-	51071	STM14_0051	0	4	0	0	0	0	1	0	0	0	1	0	0	4	0	0	1	3	0	4
TCAGCTTACCCCTAAAAG	+	51139	STM14_0051	1	1	0	0	0	0	0	0	0	3	0	0	4	0	0	0	5	0	0	0
AGAGATAGAGGAGTACTC	-	51157	STM14_0051	5	20	2	1	10	26	17	10	11	24	9	18	0	16	6	4	13	3	15	25
CCCAGGCCCACACGCGCA	-	51157	STM14_0051	7	7	5	10	6	0	0	6	6	18	9	0	12	10	0	36	9	4	15	3
TCGGAACGCCAACGCGGA	-	51157	STM14_0051	4	4	20	15	0	13	4	12	3	14	3	0	16	1	0	19	11	3	0	7
TCGTCAAAACGTCAATCA	+	51159	STM14_0051	4	11	21	21	0	11	24	8	20	24	11	14	5	0	18	16	21	11	14	13
TCTCCCAATTCCCGCGCA	-	51167	STM14_0051	0	9	2	10	12	3	3	18	10	13	4	0	8	4	11	20	0	19	8	10
GCCCCCCCCTCCACTAGC	-	51167	STM14_0051	12	13	5	20	0	13	0	0	3	7	5	13	6	8	3	6	11	13	8	10
ATGGTTGCAGGTTTATCG	-	51207	STM14_0051	7	8	10	3	10	0	5	7	0	8	4	5	8	4	4	0	6	4	1	0
GGCACGTGATCGCCCACG	+	51209	STM14_0051	94	58	78	50	61	77	78	39	48	61	82	56	49	22	98	49	33	66	56	65
AGACACCTAAACCTCATC	+	51209	STM14_0051	56	32	47	75	91	41	32	72	53	24	53	92	79	24	48	50	64	76	26	45
CGCCACCGGGCGAAACCT	+	51209	STM14_0051	7	1	2	1	0	10	0	7	4	12	5	0	7	3	1	0	7	0	3	9
[truncated: 136,207 more rows]
